# Supplementary material for: Combining Affymetrix microarray results
Source: BMC Bioinformatics. 2005 Mar 17;6:57. doi: 10.1186/1471-2105-6-57 (PMC1274254; doi:10.1186/1471-2105-6-57)
Supplement: Additional File 1 — EAE.Random.Effects.Results.csv Summary of random effects meta-analysis model results for all 12,775 genes, including SLR estimates, declaration of statistically significant differential expression, and status as an Integration-Driven Discovery (IDD) or Integration-Driven Revision (IDR). Note that the Gene column refers to Unigene cluster number unless the entry has an extension such as _at, in which case it refers to an Affymetrix probe set name for which no Unigene number was available. This file is comma-delimited and can be opened in Microsoft Excel. [file 1471-2105-6-57-S1.csv]

Gene	Number.Of.Labs.Declaring.Significance	Random.Effects.SLR.Estimate	Random.Effects.SLR.Estimate.Standard.Error	Random.Effects.Significance.Pvalue	Random.Effects.Differential.Expression	IDD	IDR
335106	4	2.462998e-01	0.56224840	6.613412e-01	no	no	yes
4517	6	-7.523562e-01	0.33226180	2.355275e-02	no	no	yes
350778	2	-4.734649e-01	0.21723940	2.929740e-02	no	no	yes
157810	2	-1.812386e-01	0.11277670	1.080418e-01	no	no	yes
4521	3	-1.096336e-01	0.12990340	3.986904e-01	no	no	yes
1571	1	-2.185398e-01	0.32071060	4.956034e-01	no	no	no
274237	3	-2.040967e-01	0.11612010	7.880971e-02	no	no	yes
4541	4	-2.924661e-01	0.18703720	1.178930e-01	no	no	yes
221757	5	2.825282e-01	0.16771650	9.207385e-02	no	no	yes
271868	6	1.261107e+00	0.23649160	9.683470e-08	yes	no	no
45558	4	2.002438e+00	0.59601630	7.802619e-04	yes	no	no
126976	3	-3.877228e-01	0.11486870	7.372016e-04	yes	no	no
4558	1	1.918372e-01	0.15867800	2.266737e-01	no	no	no
4561	1	8.360765e-02	0.22591730	7.113223e-01	no	no	no
269621	3	-1.157723e-02	0.16847250	9.452134e-01	no	no	yes
272397	2	-2.439410e-01	0.17897440	1.728845e-01	no	no	yes
158700	5	7.579205e-01	0.43365150	8.050489e-02	no	no	yes
4580	1	1.022202e-01	0.05353326	5.620138e-02	no	no	no
4583	2	-5.272178e-01	0.19007800	5.542415e-03	yes	no	no
4592	2	2.408392e-01	0.10777960	2.544673e-02	no	no	yes
4594	2	-3.510842e-02	0.11126650	7.523559e-01	no	no	yes
46014	1	-2.508346e-01	0.05357195	2.838120e-06	yes	no	no
4606	6	-8.640222e-01	0.14400040	1.971505e-09	yes	no	no
184172	3	-1.515163e-01	0.06621335	2.211980e-02	no	no	yes
4610	5	1.047179e+00	0.24805290	2.425792e-05	yes	no	no
4618	3	3.134933e-01	0.17863790	7.927483e-02	no	no	yes
4619	2	-2.423937e-01	0.08574940	4.702031e-03	yes	no	no
268618	0	-4.508855e-02	0.21104440	8.308240e-01	no	no	no
4627	3	-4.962694e-01	0.55083980	3.676243e-01	no	no	yes
44219	3	-1.106716e-01	0.15403630	4.724630e-01	no	no	yes
44220	1	2.215940e-01	0.13246670	9.436117e-02	no	no	no
44225	1	1.958008e-01	0.16787930	2.434855e-01	no	no	no
44226	3	-4.516968e-01	0.38134820	2.362257e-01	no	no	yes
43784	5	-9.607108e-01	0.17708260	5.788551e-08	yes	no	no
44242	2	-3.682081e-01	0.11123110	9.319666e-04	yes	no	no
347475	2	-3.187587e-01	0.17208550	6.397881e-02	no	no	yes
443	3	-4.353609e-02	0.08323479	6.009383e-01	no	no	yes
45953	3	-6.429765e-01	0.10914360	3.836197e-09	yes	no	no
333868	4	-5.499855e-01	0.15742870	4.766384e-04	yes	no	no
4438	4	3.041374e-01	0.22435790	1.752295e-01	no	no	yes
444	3	5.959287e-01	0.22026320	6.819548e-03	yes	no	no
295284	6	-4.036659e-02	0.12469510	7.461483e-01	no	no	yes
4449	1	-6.709583e-03	0.16525020	9.676127e-01	no	no	no
4465	0	-1.334042e-01	0.05719688	1.968131e-02	no	no	no
4467	1	5.955338e-02	0.15058730	6.924930e-01	no	no	no
290816	6	-1.517675e+00	0.35958470	2.436174e-05	yes	no	no
271671	5	2.437675e+00	0.37147730	5.305156e-11	yes	no	no
142722	7	-2.512179e-01	0.13029770	5.385137e-02	no	no	yes
4502	6	8.161104e-01	0.25844990	1.590125e-03	yes	no	no
4504	4	-6.426560e-01	0.10765700	2.380151e-09	yes	no	no
4505	0	1.076402e-01	0.06632778	1.046210e-01	no	no	no
451	4	9.071003e-02	0.18885630	6.310052e-01	no	no	yes
4514	6	-8.888397e-01	0.19763200	6.877388e-06	yes	no	no
4515	0	6.462837e-02	0.15024060	6.670750e-01	no	no	no
237772	2	-7.396480e-01	0.40063830	6.486695e-02	no	no	yes
45179	3	-2.313354e-01	0.13093500	7.726244e-02	no	no	yes
45225	2	-2.950515e-02	0.12694610	8.162098e-01	no	no	yes
45233	3	1.845343e-01	0.16965510	2.767264e-01	no	no	yes
4533	2	1.255967e-01	0.15544880	4.191125e-01	no	no	yes
322294	3	-1.211585e-01	0.29954390	6.858623e-01	no	no	yes
29197	3	-7.016853e-01	0.36067960	5.172045e-02	no	no	yes
258633	4	-5.275812e-01	0.21143430	1.258688e-02	yes	no	no
308460	6	-2.220847e-01	0.46681850	6.342589e-01	no	no	yes
277812	4	7.191471e-01	0.21373980	7.665708e-04	yes	no	no
4559	3	3.349084e-01	0.39911250	4.013948e-01	no	no	yes
277661	3	-8.118185e-02	0.09455421	3.905752e-01	no	no	yes
241931	6	-7.604815e-01	0.12362370	7.671317e-10	yes	no	no
4587	4	6.567211e-01	0.21584240	2.345474e-03	yes	no	no
4593	4	1.769027e-01	0.07706116	2.169795e-02	no	no	yes
102574	3	-3.395857e-01	0.09843671	5.610287e-04	yes	no	no
285906	3	-3.119314e-01	0.17085300	6.789098e-02	no	no	yes
282242	2	2.224033e-01	0.18164550	2.208085e-01	no	no	yes
4628	2	-1.063103e-01	0.08829822	2.285929e-01	no	no	yes
20144	3	-7.364311e-01	0.41166890	7.363225e-02	no	no	yes
350213	3	3.230909e-01	0.15127280	3.269440e-02	no	no	yes
153729	1	9.706688e-02	0.11404520	3.946991e-01	no	no	no
4641	3	-8.276551e-02	0.13257060	5.324222e-01	no	no	yes
4646	2	-4.032784e-01	0.32517520	2.149058e-01	no	no	yes
303231	5	-1.659445e-01	0.14063810	2.380241e-01	no	no	yes
4651	4	-5.901672e-01	0.17408950	6.988707e-04	yes	no	no
307051	1	-3.074399e-01	0.06871570	7.673912e-06	yes	no	no
269025	6	1.174737e+00	0.22927460	2.995786e-07	yes	no	no
303537	1	2.050583e-01	0.24091450	3.946770e-01	no	no	no
4691	2	-5.594117e-01	0.35781520	1.179563e-01	no	no	yes
17604	4	-7.786767e-01	0.26002270	2.747609e-03	yes	no	no
263396	5	1.865889e-01	0.07629460	1.445965e-02	no	no	yes
4742	4	1.145303e-02	0.14242560	9.359079e-01	no	no	yes
23095	2	1.162148e-01	0.13657510	3.948125e-01	no	no	yes
4757	4	1.203655e-01	0.35321690	7.332772e-01	no	no	yes
281367	6	1.476646e+00	0.38961220	1.506228e-04	yes	no	no
275071	6	-3.101000e-02	0.23696390	8.958830e-01	no	no	yes
4836	6	-5.308826e-01	0.46613010	2.547386e-01	no	no	yes
4848	6	-6.244930e-01	0.10247250	1.099519e-09	yes	no	no
225297	5	5.281512e-01	0.13433710	8.440471e-05	yes	no	no
486	5	8.157794e-01	0.15514660	1.455358e-07	yes	no	no
276338	3	8.315617e-03	0.15885840	9.582529e-01	no	no	yes
4881	5	-3.760982e-01	0.20826990	7.094627e-02	no	no	yes
289685	4	4.282101e-01	0.22641050	5.858436e-02	no	no	yes
254515	3	-2.819125e-01	0.08570182	1.003807e-03	yes	no	no
282303	5	-4.234860e-01	0.35535850	2.333731e-01	no	no	yes
154378	5	-2.136263e-01	0.15486160	1.677511e-01	no	no	yes
331547	2	-3.638203e-01	0.27175530	1.806426e-01	no	no	yes
269474	2	-1.279150e-01	0.08042947	1.117448e-01	no	no	yes
4933	3	-2.145756e-01	0.34586380	5.349912e-01	no	no	yes
4946	4	-2.270104e-01	0.18133590	2.106144e-01	no	no	yes
218473	4	1.172712e-01	0.16295980	4.717512e-01	no	no	yes
325541	6	1.962805e-02	0.18746750	9.166130e-01	no	no	yes
154457	6	1.100364e+00	0.29771780	2.190258e-04	yes	no	no
5021	3	-3.050279e-01	0.19074450	1.097886e-01	no	no	yes
5048	5	6.880118e-01	0.21676820	1.503787e-03	yes	no	no
290786	6	2.265268e-01	0.14753850	1.246919e-01	no	no	yes
289832	4	1.969702e-02	0.06154850	7.489499e-01	no	no	yes
262676	4	-7.285477e-01	0.09821949	1.192380e-13	yes	no	no
8042	3	6.654385e-01	0.19301540	5.656061e-04	yes	no	no
2958	2	-2.977768e-01	0.21496200	1.659751e-01	no	no	yes
200388	4	-2.780597e-01	0.55561810	6.167575e-01	no	no	yes
8048	2	-6.112072e-01	0.28894730	3.440528e-02	no	no	yes
74594	4	6.357899e-01	0.59651410	2.864950e-01	no	no	yes
254266	2	-3.040206e-01	0.19637470	1.215824e-01	no	no	yes
276739	5	-2.318954e-01	0.10395720	2.570224e-02	no	no	yes
208364	1	-3.733166e-01	0.32404870	2.493052e-01	no	no	no
8069	1	-4.025108e-01	0.24898240	1.059596e-01	no	no	no
8369	3	-1.903343e-01	0.20187060	3.457561e-01	no	no	yes
84043	4	-2.245612e-01	0.78344250	7.743926e-01	no	no	yes
331159	3	-1.176254e-01	0.13737690	3.918739e-01	no	no	yes
74730	1	-8.492911e-03	0.15475260	9.562336e-01	no	no	no
266871	3	2.995996e-01	0.10201660	3.316467e-03	yes	no	no
86361	3	4.604176e-01	0.33476410	1.690232e-01	no	no	yes
303665	1	-2.507690e-01	0.12343670	4.219827e-02	no	no	no
86386	3	4.336217e-01	0.46931150	3.555109e-01	no	no	yes
326349	3	-3.209566e-01	0.22579350	1.551829e-01	no	no	yes
102407	1	-6.419468e-02	0.14272570	6.528715e-01	no	no	no
289082	5	-1.247872e-01	0.07281061	8.655442e-02	no	no	yes
86487	1	9.005146e-02	0.18471690	6.258965e-01	no	no	no
333134	3	5.619677e-01	0.39788180	1.578326e-01	no	no	yes
200362	6	1.800798e+00	0.64197940	5.030545e-03	yes	no	no
235550	4	2.951986e-01	0.43596940	4.983371e-01	no	no	yes
86646	3	4.702682e-01	0.35060660	1.798235e-01	no	no	yes
347438	5	4.128431e-02	0.16200350	7.988498e-01	no	no	yes
268092	2	1.622964e-01	0.10206550	1.118077e-01	no	no	yes
4925	6	1.063807e+00	0.17191420	6.092800e-10	yes	no	no
130388	4	3.558167e-01	0.61528520	5.630646e-01	no	no	yes
86844	1	3.485535e-02	0.14262320	8.069306e-01	no	no	no
86948	4	1.207125e+00	0.35348500	6.379942e-04	yes	no	no
329997	4	-3.435209e-01	0.25133990	1.717011e-01	no	no	yes
153230	2	-4.028483e-01	0.17270900	1.967302e-02	no	no	yes
87155	1	-4.372451e-01	0.36511870	2.310952e-01	no	no	no
278554	2	1.978887e-02	0.13354890	8.822031e-01	no	no	yes
874	3	-9.930409e-01	0.39154760	1.120644e-02	yes	no	no
30601	2	-3.380616e-02	0.54625600	9.506528e-01	no	no	yes
100321_f_at	0	-2.091502e-01	0.12810810	1.025516e-01	no	no	no
305098	5	8.175305e-01	0.43307850	5.906369e-02	no	no	yes
253533	5	-5.817309e-01	0.11070480	1.481904e-07	yes	no	no
34408	6	3.317001e+00	0.46430340	9.063861e-13	yes	no	no
321961	3	1.981050e-01	0.30476580	5.156769e-01	no	no	yes
87787	5	-2.065203e-01	0.32491530	5.250289e-01	no	no	yes
333524	5	1.769763e+00	0.27262220	8.491141e-11	yes	no	no
100329_at	3	-7.226709e-01	0.66232530	2.752237e-01	no	no	yes
334676	5	-3.692772e-01	0.16079600	2.164405e-02	no	no	yes
186185	6	5.697441e-01	0.12919830	1.034460e-05	yes	no	no
200941	4	4.288812e-01	0.28332960	1.300973e-01	no	no	yes
193443	5	-1.941377e-01	0.12241930	1.127751e-01	no	no	yes
87854	5	5.362561e-01	0.37996040	1.581422e-01	no	no	yes
213026	4	-3.066806e-01	0.29809240	3.035687e-01	no	no	yes
329373	4	1.381708e-02	0.15319880	9.281358e-01	no	no	yes
104295	5	2.650096e-01	0.21796380	2.240450e-01	no	no	yes
301259	5	1.087488e-01	0.07618888	1.534768e-01	no	no	yes
215960	2	-2.811448e-01	0.11935910	1.850012e-02	no	no	yes
1838	5	1.031124e+00	0.23755930	1.421647e-05	yes	no	no
8846	3	-6.590576e-01	0.25803110	1.064385e-02	yes	no	no
100347_at	2	-3.195674e-02	0.11482350	7.807730e-01	no	no	yes
100348_at	4	9.590815e-01	0.83222010	2.491414e-01	no	no	yes
99	5	9.907838e-02	0.19098910	6.039249e-01	no	no	yes
103861	3	-4.779915e-01	0.27074470	7.748490e-02	no	no	yes
100351_f_at	3	-5.407180e-01	0.16106580	7.875754e-04	yes	no	no
239865	5	-2.171300e-02	0.11862290	8.547649e-01	no	no	yes
100354_at	0	7.318146e-02	0.15709970	6.413385e-01	no	no	no
100355_g_at	1	2.577812e-01	0.34123460	4.499869e-01	no	no	no
271980	3	-2.292524e-02	0.09673868	8.126714e-01	no	no	yes
100358_s_at	0	4.795432e-02	0.19307360	8.038456e-01	no	no	no
100359_at	4	4.933403e-01	0.34418930	1.517607e-01	no	no	yes
297582	5	3.520059e-01	0.24189780	1.456182e-01	no	no	yes
313302	3	-2.734840e-01	0.30546590	3.706261e-01	no	no	yes
313389	6	5.722279e-01	0.32112930	7.476168e-02	no	no	yes
302793	3	-1.161136e+00	0.64419420	7.147264e-02	no	no	yes
88818	2	-2.939475e-01	0.28432250	3.012052e-01	no	no	yes
88819	3	1.381303e-01	0.38963640	7.229561e-01	no	no	yes
88829	4	3.440501e-02	0.10206840	7.360581e-01	no	no	yes
88831	5	-2.970358e-01	0.34547080	3.898993e-01	no	no	yes
252987	2	2.716699e-01	0.31731380	3.919119e-01	no	no	yes
299367	4	-2.348691e-01	0.10452870	2.464424e-02	no	no	yes
255292	2	-8.565019e-01	0.31478130	6.509603e-03	yes	no	no
100373_at	1	-3.679655e-02	0.13276700	7.816639e-01	no	no	no
88852	1	-3.020959e-01	0.12731300	1.765096e-02	no	no	no
313473	3	1.894588e-01	0.30816970	5.386952e-01	no	no	yes
246497	6	-8.863342e-03	0.14471270	9.511618e-01	no	no	yes
256691	5	-2.458993e-01	0.37403360	5.109072e-01	no	no	yes
100378_at	2	2.705752e-02	0.66873360	9.677257e-01	no	no	yes
100379_f_at	4	-1.597565e-01	0.10623080	1.326168e-01	no	no	yes
138832	3	-2.916999e-02	0.11953190	8.072036e-01	no	no	yes
214950	5	-1.119345e+00	0.42963650	9.178572e-03	yes	no	no
53645	0	1.863695e-01	0.18544400	3.149013e-01	no	no	no
89201	4	-3.490455e-01	0.26870870	1.939530e-01	no	no	yes
89204	2	-5.379010e-01	0.20061400	7.334255e-03	yes	no	no
89320	2	-3.018364e-01	0.10239850	3.201846e-03	yes	no	no
32595	4	-3.374296e-01	0.20595540	1.013461e-01	no	no	yes
4783	5	1.082983e+00	0.37360890	3.747040e-03	yes	no	no
354720	7	-2.152478e-01	0.09133214	1.843523e-02	no	no	yes
239821	0	-4.614387e-02	0.15881620	7.713964e-01	no	no	no
275937	5	-4.437283e-01	0.60785930	4.653992e-01	no	no	yes
21495	5	-5.432579e-01	0.14464190	1.727321e-04	yes	no	no
29262	4	-4.277087e-01	0.26248710	1.032185e-01	no	no	yes
98916	2	-2.053989e-01	0.21407360	3.373180e-01	no	no	yes
89918	1	-2.994909e-02	0.18318640	8.701329e-01	no	no	no
273292	3	-7.114872e-02	0.31534910	8.214978e-01	no	no	yes
268395	5	7.079626e-02	0.15731530	6.526904e-01	no	no	yes
46301	5	2.568506e+00	0.49086430	1.671247e-07	yes	no	no
88694	3	-2.788050e-01	0.23383190	2.331315e-01	no	no	yes
244512	3	-2.222936e-01	0.16562910	1.795581e-01	no	no	yes
46401	3	-7.502697e-02	0.13497270	5.783013e-01	no	no	yes
4644	0	1.503164e-01	0.19199510	4.336753e-01	no	no	no
46514	2	-3.178088e-01	0.14525100	2.866980e-02	no	no	yes
4653	3	-1.792385e-01	0.09755830	6.617373e-02	no	no	yes
344182	4	-4.536317e-01	0.11659980	1.000372e-04	yes	no	no
4654	6	-7.428332e-01	0.17936060	3.449473e-05	yes	no	no
4655	2	-1.866211e-01	0.12540080	1.366989e-01	no	no	yes
27444	4	-1.834629e-01	0.09869464	6.304213e-02	no	no	yes
4658	3	-2.849892e-01	0.13377110	3.313660e-02	no	no	yes
291032	0	-5.800875e-02	0.07604204	4.455522e-01	no	no	no
4665	3	-4.597409e-02	0.22384220	8.372704e-01	no	no	yes
153183	4	-5.156474e-01	0.15558380	9.188130e-04	yes	no	no
4668	4	5.342952e-01	0.44021380	2.248556e-01	no	no	yes
268668	2	3.924191e-01	0.45464040	3.880595e-01	no	no	yes
46749	3	-8.765240e-02	0.22481730	6.966232e-01	no	no	yes
41737	3	1.796294e-01	0.13845300	1.944924e-01	no	no	yes
162684	5	-7.125807e-01	0.76854450	3.538320e-01	no	no	yes
46425	4	-4.132137e-01	0.24549640	9.234098e-02	no	no	yes
277403	5	5.013698e-02	0.10456700	6.316027e-01	no	no	yes
280913	3	-2.529873e-01	0.16397140	1.228612e-01	no	no	yes
122843	4	2.861238e-01	0.15528230	6.538684e-02	no	no	yes
186361	2	3.547808e-01	0.14887960	1.717197e-02	no	no	yes
4717	4	1.456154e-01	0.21099480	4.901078e-01	no	no	yes
300006	3	2.771956e-02	0.14313560	8.464426e-01	no	no	yes
259282	5	4.118707e-03	0.39339130	9.916465e-01	no	no	yes
329100	5	-3.874858e-02	0.08282359	6.398956e-01	no	no	yes
4772	5	-3.337094e-01	0.34796150	3.375380e-01	no	no	yes
4777	4	1.873452e+00	0.43298810	1.512927e-05	yes	no	no
4787	2	-2.110199e-01	0.11477680	6.598523e-02	no	no	yes
82564	6	-1.062948e+00	0.14908110	1.003642e-12	yes	no	no
247761	6	-2.203755e-02	0.15067740	8.837189e-01	no	no	yes
24210	2	3.242389e-01	0.18303330	7.648176e-02	no	no	yes
298798	4	-4.811851e-02	0.25116050	8.480675e-01	no	no	yes
140151	5	-2.680108e-01	0.17971020	1.358696e-01	no	no	yes
4834	4	1.027197e-01	0.14179020	4.687904e-01	no	no	yes
279542	5	4.889399e-01	0.11694680	2.903900e-05	yes	no	no
347444	3	-2.253986e-01	0.08131888	5.574953e-03	yes	no	no
4847	4	-5.784265e-01	0.35248160	1.007949e-01	no	no	yes
4857	5	-6.190788e-01	0.18571940	8.578860e-04	yes	no	no
4860	1	-1.044761e-01	0.11551410	3.657597e-01	no	no	no
281651	4	-9.984482e-01	0.19518910	3.132648e-07	yes	no	no
276271	3	1.792625e-02	0.08324759	8.295049e-01	no	no	yes
328645	4	-5.981815e-01	0.12194560	9.327784e-07	yes	no	no
4888	3	-1.659570e-01	0.22354720	4.578571e-01	no	no	yes
255858	4	-2.626791e-01	0.11745630	2.532568e-02	no	no	yes
4896	2	-1.652593e-01	0.09927578	9.598286e-02	no	no	yes
283882	3	2.293925e-01	0.25036910	3.595529e-01	no	no	yes
4908	0	-1.207190e-01	0.11132110	2.781779e-01	no	no	no
331544	4	-6.652980e-01	0.20173640	9.742539e-04	yes	no	no
4923	2	-1.910986e-01	0.06217640	2.115701e-03	yes	no	no
4929	5	4.118203e-01	0.10309430	6.480407e-05	yes	no	no
39253	6	-6.639747e-01	0.11635030	1.151966e-08	yes	no	no
4940	3	-7.202291e-01	0.32374820	2.610419e-02	no	no	yes
87759	4	-3.190287e-01	0.12121720	8.491472e-03	yes	no	no
260193	2	-2.339832e-01	0.10849870	3.104051e-02	no	no	yes
4954	4	-2.329200e-01	0.26321480	3.762081e-01	no	no	yes
248445	4	7.673721e-01	0.21962660	4.758673e-04	yes	no	no
4987	2	9.081560e-01	0.26427690	5.895422e-04	yes	no	no
262328	4	1.039415e+00	0.46609330	2.574361e-02	no	no	yes
5001	5	4.616154e-01	0.48318880	3.393997e-01	no	no	yes
209715	1	3.079075e-01	0.31044510	3.212824e-01	no	no	no
219581	2	-1.239650e-01	0.05712327	2.999690e-02	no	no	yes
502	4	4.011638e-01	0.15688580	1.055660e-02	yes	no	no
5022	3	1.035094e-01	0.47475150	8.274068e-01	no	no	yes
5027	1	-2.496409e-01	0.06412436	9.898181e-05	yes	no	no
5031	5	6.899702e-01	0.18333990	1.676597e-04	yes	no	no
296814	2	-4.521760e-01	0.13169340	5.957302e-04	yes	no	no
5045	1	-1.411651e-01	0.12653820	2.645965e-01	no	no	no
253090	4	2.626129e-04	0.08578833	9.975575e-01	no	no	yes
5079	5	-1.230402e-01	0.15794750	4.359831e-01	no	no	yes
241282	4	-7.788349e-01	0.21659150	3.233091e-04	yes	no	no
5114	4	-1.895384e-01	0.12570040	1.315908e-01	no	no	yes
5121	4	-2.883877e-01	0.22048090	1.908753e-01	no	no	yes
272264	6	2.812894e-01	0.23042080	2.221754e-01	no	no	yes
5126	2	1.766605e-01	0.27326690	5.179711e-01	no	no	yes
154039	3	1.307324e-02	0.12090880	9.138967e-01	no	no	yes
5145	3	-1.168942e-01	0.61153600	8.484092e-01	no	no	yes
5163	7	-1.144775e+00	0.19187140	2.425958e-09	yes	no	no
5167	2	3.741769e-01	0.21866580	8.704759e-02	no	no	yes
149235	4	2.494220e-01	0.23157610	2.814522e-01	no	no	yes
5181	3	-6.790028e-01	0.20260590	8.041928e-04	yes	no	no
200843	7	-4.424066e-01	0.15394710	4.056206e-03	yes	no	no
243954	5	1.042991e+00	0.28895760	3.067937e-04	yes	no	no
261004	4	-3.423466e-01	0.29931280	2.527168e-01	no	no	yes
277236	2	-8.184362e-02	0.10568170	4.386735e-01	no	no	yes
193925	3	1.337963e-01	0.15410880	3.852883e-01	no	no	yes
5241	5	7.331973e-01	0.17438620	2.617228e-05	yes	no	no
225505	1	5.344080e-04	0.14421340	9.970433e-01	no	no	no
5061	2	-1.098797e-02	0.27880900	9.685632e-01	no	no	yes
298812	1	-1.668651e-01	0.07295756	2.218690e-02	no	no	no
512	1	-1.418504e-01	0.08780890	1.062145e-01	no	no	no
271798	3	9.157769e-02	0.07486280	2.212264e-01	no	no	yes
5168	2	6.863408e-01	0.65902280	2.976657e-01	no	no	yes
52	3	-2.527694e-02	0.23261950	9.134704e-01	no	no	yes
332967	6	-3.613866e-01	0.15904750	2.307486e-02	no	no	yes
5236	4	8.944007e-02	0.16080460	5.780718e-01	no	no	yes
5244	4	-2.225938e-01	0.25127090	3.756866e-01	no	no	yes
5248	5	-1.282191e-02	0.14439910	9.292449e-01	no	no	yes
100535_at	0	-1.776503e-01	0.06311812	4.884270e-03	yes	yes	no
40461	5	-3.630795e-01	0.06596810	3.715546e-08	yes	no	no
5265	4	2.319469e-01	0.19360000	2.308887e-01	no	no	yes
276325	3	-9.005933e-02	0.12249680	4.622193e-01	no	no	yes
296191	4	-9.611203e-02	0.34234300	7.789039e-01	no	no	yes
271071	2	7.159589e-01	0.52638050	1.737810e-01	no	no	yes
5346	3	-5.673699e-02	0.28816470	8.439130e-01	no	no	yes
5400	2	-1.346203e-01	0.09371476	1.508630e-01	no	no	yes
329666	5	-4.856668e-01	0.12391310	8.876435e-05	yes	no	no
544	4	-1.321369e-01	0.10745170	2.187971e-01	no	no	yes
141758	0	7.706595e-02	0.12554260	5.393059e-01	no	no	no
548	5	-2.242413e-01	0.18666550	2.296348e-01	no	no	yes
549	4	7.351376e-01	0.18714600	8.560174e-05	yes	no	no
314056	3	4.248311e-02	0.16876500	8.012502e-01	no	no	yes
305671	3	-1.673185e-01	0.10796100	1.211883e-01	no	no	yes
265744	1	-1.780934e-01	0.09641812	6.473341e-02	no	no	no
290022	5	-1.407354e-01	0.07291805	5.360078e-02	no	no	yes
298300	2	1.527621e-01	0.11999220	2.029825e-01	no	no	yes
56337	4	-1.107964e+00	0.24138560	4.432100e-06	yes	no	no
207619	7	8.996788e-01	0.12899640	3.070655e-12	yes	no	no
143774	3	-2.538966e-01	0.11891060	3.274558e-02	no	no	yes
298947	1	-5.110050e-02	0.14303090	7.208905e-01	no	no	no
22374	4	2.539372e-01	0.20099660	2.064489e-01	no	no	yes
309617	5	-2.772385e-01	0.20925190	1.852033e-01	no	no	yes
582	3	-6.838989e-01	0.52817720	1.953794e-01	no	no	yes
5831	4	-5.431343e-01	0.15123210	3.289119e-04	yes	no	no
238343	7	8.632687e-01	0.25856310	8.416664e-04	yes	no	no
5856	5	-2.671628e-01	0.12189150	2.839335e-02	no	no	yes
197518	3	-3.121304e-01	0.14282240	2.885629e-02	no	no	yes
275191	2	-3.108090e-01	0.15303440	4.225756e-02	no	no	yes
589	5	3.544792e-01	0.11179620	1.520394e-03	yes	no	no
305796	3	1.591869e-01	0.16951000	3.476792e-01	no	no	yes
597	4	-2.656609e-01	0.10896240	1.476481e-02	no	no	yes
603	1	2.271032e-01	0.13734730	9.822998e-02	no	no	no
6065	3	2.093198e-01	0.15554850	1.784031e-01	no	no	yes
298875	6	3.505435e-01	0.11423370	2.150267e-03	yes	no	no
6095	6	1.234894e+00	0.24610410	5.227445e-07	yes	no	no
6118	3	1.997741e-01	0.19196690	2.980290e-01	no	no	yes
313425	5	8.440197e-01	0.38170740	2.702411e-02	no	no	yes
259702	5	8.196250e-01	0.47042400	8.145401e-02	no	no	yes
332371	4	7.948902e-01	0.50661880	1.166455e-01	no	no	yes
157648	5	-4.593851e-01	0.20752390	2.685293e-02	no	no	yes
221303	5	7.447210e-01	0.27104870	6.004158e-03	yes	no	no
235123	2	-2.840693e-01	0.13028210	2.922657e-02	no	no	yes
182912	6	-9.948754e-01	0.18307700	5.504557e-08	yes	no	no
247470	2	-4.971965e-01	0.23392360	3.354780e-02	no	no	yes
6354	6	-2.974705e-01	0.16097810	6.461765e-02	no	no	yes
193688	3	-8.610554e-02	0.18575970	6.429832e-01	no	no	yes
196558	3	9.579436e-02	0.15261930	5.302210e-01	no	no	yes
6375	4	8.862953e-01	0.21089980	2.640447e-05	yes	no	no
641	4	-1.659857e-01	0.19383920	3.918285e-01	no	no	yes
29742	6	-2.249468e-01	0.19673880	2.528817e-01	no	no	yes
6424	6	4.918226e-01	0.20202430	1.491351e-02	no	no	yes
643	3	5.018000e-01	0.28562310	7.894156e-02	no	no	yes
249479	4	-2.499949e-01	0.19464690	1.990192e-01	no	no	yes
646	5	-2.645434e-01	0.31061380	3.943920e-01	no	no	yes
648	3	-2.525651e-01	0.08207922	2.090326e-03	yes	no	no
6483	5	6.337106e-02	0.19973310	7.510321e-01	no	no	yes
240336	3	-3.134653e-01	0.10760430	3.578258e-03	yes	no	no
653	6	1.007645e+00	0.49994950	4.385296e-02	no	no	yes
6534	4	2.970278e-01	0.10096530	3.262263e-03	yes	no	no
45436	6	3.428335e+00	0.52827750	8.603718e-11	yes	no	no
197486	3	-3.841349e-01	0.18739500	4.037737e-02	no	no	yes
141864	2	4.656249e-02	0.13477870	7.297383e-01	no	no	yes
201606	3	-4.528316e-01	0.18258920	1.313614e-02	yes	no	no
290563	2	2.074874e-01	0.11921310	8.177568e-02	no	no	yes
658	6	-1.069060e-01	0.08386527	2.024030e-01	no	no	yes
6584	2	-1.176482e-01	0.12585650	3.499014e-01	no	no	yes
279485	4	9.043897e-01	0.17333610	1.813057e-07	yes	no	no
33483	2	-4.567541e-01	0.27052410	9.133361e-02	no	no	yes
330116	5	2.134895e-01	0.19035800	2.620684e-01	no	no	yes
331007	3	-2.405214e-01	0.21079610	2.538639e-01	no	no	yes
282351	7	-6.028435e-01	0.07701245	4.884981e-15	yes	no	no
6670	3	1.251124e-01	0.10399770	2.289645e-01	no	no	yes
177724	4	3.998984e-01	0.19578270	4.109577e-02	no	no	yes
348151	3	4.387413e-01	0.54544710	4.211833e-01	no	no	yes
6698	2	-1.472970e-01	0.10884710	1.759768e-01	no	no	yes
6700	4	1.383108e+00	0.31235890	9.513519e-06	yes	no	no
100669_at	0	1.766216e-01	0.53171010	7.397560e-01	no	no	no
153332	2	-4.872424e-02	0.24400700	8.417279e-01	no	no	yes
100671_at	2	-2.501889e-01	0.65228140	7.013048e-01	no	no	yes
3645	3	7.894006e-02	0.22107640	7.210384e-01	no	no	yes
14111	2	-2.928056e-01	0.37272450	4.321125e-01	no	no	yes
14112	3	-8.948692e-01	0.40284220	2.632463e-02	no	no	yes
14116	2	1.105827e-01	0.42887350	7.965269e-01	no	no	yes
236068	5	-9.296049e-02	0.17164870	5.881119e-01	no	no	yes
14120	6	-2.335390e-02	0.08130811	7.739384e-01	no	no	yes
100678_s_at	4	-9.855225e-02	0.48979800	8.405344e-01	no	no	yes
261598	3	5.200273e-01	0.31650680	1.003786e-01	no	no	yes
347417	2	-3.972292e-01	0.37689810	2.919089e-01	no	no	yes
333117	5	2.553420e-01	0.15208980	9.317354e-02	no	no	yes
214593	4	1.665392e-01	0.07882642	3.462360e-02	no	no	yes
183137	2	-5.221182e-01	0.22848550	2.230543e-02	no	no	yes
327768	5	5.473342e-01	0.24239480	2.394393e-02	no	no	yes
296609	3	-5.129690e-01	0.48174630	2.869612e-01	no	no	yes
1215	1	-6.642580e-02	0.12491570	5.948888e-01	no	no	no
1286	4	-5.107902e-02	0.43399970	9.063104e-01	no	no	yes
1292	4	-4.453936e-01	0.24535930	6.948229e-02	no	no	yes
33983	3	-2.867252e-01	0.72039730	6.906229e-01	no	no	yes
100692_at	1	-5.595733e-03	0.13338930	9.665382e-01	no	no	no
1345	3	-6.679414e-02	0.19211370	7.280803e-01	no	no	yes
3158	5	2.682960e-01	0.11383550	1.842947e-02	no	no	yes
284855	2	-9.890755e-02	0.27055140	7.146802e-01	no	no	yes
1370	3	-3.200285e-01	0.26304770	2.237497e-01	no	no	yes
1371	2	-2.268442e-02	0.24817590	9.271711e-01	no	no	yes
1386	3	-2.102958e-01	0.13604180	1.221486e-01	no	no	yes
1389	3	-2.107666e-01	0.11653100	7.050165e-02	no	no	yes
31387	6	-1.137411e-01	0.07683290	1.387746e-01	no	no	yes
1431	1	-1.469185e-01	0.11976830	2.199394e-01	no	no	no
1433	4	-3.057140e-01	0.24893170	2.194080e-01	no	no	yes
44326	2	-6.104086e-01	0.34345160	7.552269e-02	no	no	yes
1644	1	-1.384944e-01	0.11781020	2.397659e-01	no	no	no
27840	0	-3.435026e-01	0.09812350	4.640084e-04	yes	yes	no
27949	3	-1.044574e-01	0.25674450	6.841156e-01	no	no	yes
18516	3	-4.865659e-02	0.17843050	7.850899e-01	no	no	yes
2372	4	-9.395036e-01	0.61171020	1.245718e-01	no	no	yes
262053	4	-9.423720e-02	0.10960990	3.899264e-01	no	no	yes
336955	7	2.562570e-01	0.11329620	2.370777e-02	no	no	yes
145821	1	-7.262085e-02	0.20360380	7.213334e-01	no	no	no
251482	2	-8.402740e-02	0.30050330	7.797674e-01	no	no	yes
2530	2	4.952042e-02	0.23068710	8.300286e-01	no	no	yes
2540	3	1.348603e-02	0.38317790	9.719241e-01	no	no	yes
255701	4	-3.453947e-01	0.37810790	3.609892e-01	no	no	yes
2548	2	-1.148011e-01	0.07382825	1.199520e-01	no	no	yes
19187	2	-1.418063e-01	0.06575992	3.105054e-02	no	no	yes
321828	6	7.134373e-01	0.35521270	4.459240e-02	no	no	yes
100721_f_at	4	8.533206e-02	0.38865000	8.262137e-01	no	no	yes
100722_r_at	2	-8.631410e-01	0.35205520	1.421750e-02	yes	no	no
87820	5	-1.843320e-01	0.08856867	3.741262e-02	no	no	yes
2832	2	-3.193415e-01	0.25546370	2.112826e-01	no	no	yes
252	2	-3.944324e-02	0.37470390	9.161655e-01	no	no	yes
2953	2	-2.622802e-01	0.17286770	1.292084e-01	no	no	yes
333552	4	1.859978e-01	0.15111770	2.183924e-01	no	no	yes
153039	5	-4.487791e-01	0.10754140	3.005065e-05	yes	no	no
3229	3	6.092157e-02	0.07770670	4.330438e-01	no	no	yes
3300	3	2.297178e-01	0.25927400	3.756154e-01	no	no	yes
100731_at	1	-1.865636e-01	0.15879740	2.400535e-01	no	no	no
260904	5	2.767171e-01	0.16455830	9.265131e-02	no	no	yes
252255	2	-4.012314e-02	0.10703240	7.077578e-01	no	no	yes
290899	3	-1.867619e-01	0.10312890	7.014766e-02	no	no	yes
100735_at	1	-5.351061e-01	0.83856730	5.233959e-01	no	no	no
261044	1	1.133641e-01	0.13094720	3.866417e-01	no	no	no
303355	4	-4.523131e-01	0.24900160	6.929267e-02	no	no	yes
100738_at	3	-5.283252e-01	0.16563880	1.424589e-03	yes	no	no
83909	2	1.765926e-01	0.53735700	7.424340e-01	no	no	yes
3519	3	-2.253180e-01	0.16652200	1.760293e-01	no	no	yes
57142	5	3.915158e-01	0.20738480	5.904324e-02	no	no	yes
100742_at	2	-4.069423e-01	0.14682480	5.577840e-03	yes	no	no
258973	1	-4.845036e-02	0.12198360	6.912292e-01	no	no	no
38277	1	-8.566070e-02	0.14379690	5.513715e-01	no	no	no
100745_r_at	0	-3.024072e-01	0.63652040	6.347198e-01	no	no	no
100746_at	3	-1.239285e+00	0.35290910	4.453732e-04	yes	no	no
100747_at	2	5.087335e-02	0.28233050	8.570028e-01	no	no	yes
100748_at	1	-9.264334e-01	0.45800100	4.309625e-02	no	no	no
296127	1	-3.722610e-01	0.28452590	1.907528e-01	no	no	no
100750_at	1	-1.113591e+00	0.24121730	3.901777e-06	yes	no	no
3037	4	-9.690385e-02	0.09624857	3.140270e-01	no	no	yes
278758	4	6.635125e-01	0.33323960	4.647018e-02	no	no	yes
276137	3	-1.293197e-01	0.10917480	2.362074e-01	no	no	yes
100754_at	3	-3.730019e-01	0.24339200	1.253954e-01	no	no	yes
262194	3	1.151263e+00	0.42146030	6.302668e-03	yes	no	no
330012	1	-3.029364e-01	0.22292220	1.741677e-01	no	no	no
200920	5	2.201108e-01	0.11885990	6.404725e-02	no	no	yes
235616	5	-2.979990e-01	0.45658410	5.139687e-01	no	no	yes
909	3	-1.470930e+00	0.56403200	9.110384e-03	yes	no	no
24516	6	-8.231648e-02	0.27055800	7.609397e-01	no	no	yes
40909	2	4.171989e-03	0.30639940	9.891362e-01	no	no	yes
100763_at	1	-4.788594e-01	0.50911970	3.469286e-01	no	no	no
35287	2	8.096840e-01	0.40873700	4.759786e-02	no	no	yes
244233	3	-1.450263e-01	0.30039460	6.292477e-01	no	no	yes
9478	1	-1.311115e-01	0.14517510	3.664587e-01	no	no	no
103869	0	2.796146e-01	0.11983090	1.962665e-02	no	no	no
100768_at	3	-6.723323e-01	0.24554340	6.178769e-03	yes	no	no
100769_at	0	-7.181697e-02	0.10584980	4.974674e-01	no	no	no
9749	4	6.408585e-01	0.15894580	5.532043e-05	yes	no	no
103783	4	5.107574e-01	0.16511970	1.979737e-03	yes	no	no
215524	0	5.887990e-02	0.15604410	7.059294e-01	no	no	no
249913	1	-1.144280e-01	0.08835833	1.953048e-01	no	no	no
328951	2	-1.740617e-01	0.23271560	4.544850e-01	no	no	yes
249873	5	-3.806520e-02	0.42146540	9.280359e-01	no	no	yes
239707	4	2.231977e-02	0.21882410	9.187577e-01	no	no	yes
66	7	3.852564e-02	0.11313000	7.334476e-01	no	no	yes
100828_at	3	-1.169975e-01	0.21478180	5.859411e-01	no	no	yes
100839_at	1	4.204606e-01	0.18057740	1.988965e-02	no	no	no
5264	5	-7.388272e-01	0.15966680	3.704523e-06	yes	no	no
100877_at	5	1.995828e-01	0.24656490	4.182544e-01	no	no	yes
65979	4	-4.549910e-01	0.14630120	1.871122e-03	yes	no	no
5316	5	-7.678599e-01	0.15156500	4.058173e-07	yes	no	no
254851	3	1.457422e+00	0.71526050	4.158894e-02	no	no	yes
5341	2	6.915655e-03	0.45384550	9.878424e-01	no	no	yes
266840	4	-6.290771e-01	0.32370120	5.196927e-02	no	no	yes
5378	3	6.215244e-01	0.24202920	1.022952e-02	yes	no	no
33773	3	4.547611e-01	0.18108850	1.202996e-02	yes	no	no
5381	3	1.288338e-01	0.09287545	1.653907e-01	no	no	yes
173953	3	-8.070731e-01	0.34606650	1.969370e-02	no	no	yes
121920	3	6.713663e-02	0.31755840	8.325634e-01	no	no	yes
54120	1	9.632547e-02	0.12052800	4.241769e-01	no	no	no
274222	3	5.165784e-01	0.21629930	1.692848e-02	no	no	yes
331192	3	-4.974389e-01	0.37791730	1.880855e-01	no	no	yes
5390	5	-4.582834e-02	0.17467710	7.930437e-01	no	no	yes
565	3	5.762720e-01	0.12990290	9.157141e-06	yes	no	no
566	2	-4.347556e-01	0.14658650	3.018341e-03	yes	no	no
567	1	2.956094e-01	0.20285180	1.450425e-01	no	no	no
57093	4	-2.575681e-01	0.23671880	2.765615e-01	no	no	yes
328963	2	1.051457e-01	0.10291730	3.069455e-01	no	no	yes
296044	4	8.155901e-03	0.06965921	9.067944e-01	no	no	yes
248353	5	-1.009983e-01	0.10906620	3.544317e-01	no	no	yes
5727	6	-2.985077e-01	0.21542930	1.658565e-01	no	no	yes
281482	3	3.105464e-01	0.15115290	3.992555e-02	no	no	yes
100904_at	3	-1.890853e-01	0.12762740	1.384623e-01	no	no	yes
234437	2	4.854442e-02	0.20284830	8.108622e-01	no	no	yes
352620	5	5.469910e-01	0.21775990	1.200833e-02	yes	no	no
58507	5	3.108147e-01	0.35658300	3.834007e-01	no	no	yes
224246	5	-5.247195e-01	0.16809960	1.799446e-03	yes	no	no
5875	4	2.175723e-01	0.11148270	5.098288e-02	no	no	yes
6874	2	-4.223212e-01	0.17179700	1.396132e-02	yes	no	no
5903	2	2.283769e-01	0.10818150	3.476774e-02	no	no	yes
5915	1	1.700990e-01	0.12371300	1.691474e-01	no	no	no
222956	3	-6.147272e-01	0.30390030	4.309456e-02	no	no	yes
309217	2	2.355740e-02	0.13606540	8.625469e-01	no	no	yes
29677	6	9.331448e-01	0.16910270	3.424632e-08	yes	no	no
594	3	-1.633626e-01	0.20347490	4.220536e-01	no	no	yes
271719	3	7.283431e-01	0.43684780	9.546079e-02	no	no	yes
254873	2	-3.545077e-01	0.31416810	2.591505e-01	no	no	yes
27674	2	-1.131935e-01	0.31097970	7.158655e-01	no	no	yes
60590	3	4.419964e-01	0.14428420	2.188567e-03	yes	no	no
289671	4	-1.179213e-01	0.34136260	7.297614e-01	no	no	yes
291762	5	-5.356884e-01	0.25705100	3.716225e-02	no	no	yes
6105	4	-3.817474e-01	0.08315291	4.413208e-06	yes	no	no
249146	4	3.288509e-01	0.33456470	3.256460e-01	no	no	yes
6128	4	-3.616845e-01	0.23425170	1.225885e-01	no	no	yes
620	1	-4.429561e-02	0.10209680	6.643909e-01	no	no	no
6221	4	3.073641e-01	0.12400680	1.318966e-02	yes	no	no
6225	5	-2.414940e-02	0.22290590	9.137268e-01	no	no	yes
628	4	3.750123e-01	0.21264580	7.780714e-02	no	no	yes
144157	2	-1.026496e-01	0.18464000	5.782488e-01	no	no	yes
275552	2	2.781490e-01	0.10792880	9.961793e-03	yes	no	no
6370	4	-5.181967e-01	0.14534980	3.636209e-04	yes	no	no
6379	1	-2.051029e-01	0.17219730	2.336173e-01	no	no	no
100944_at	4	2.696279e+00	1.28071300	3.526562e-02	no	no	yes
161119	4	-2.965257e-01	0.15415450	5.440954e-02	no	no	yes
252156	4	-2.883566e-02	0.12856060	8.225268e-01	no	no	yes
265264	4	-5.373201e-01	0.05935166	0.000000e+00	yes	no	no
6419	4	1.812126e-01	0.13929020	1.932682e-01	no	no	yes
6442	3	1.536069e-01	0.22559410	4.959351e-01	no	no	yes
645	3	-8.848278e-02	0.11828380	4.544270e-01	no	no	yes
6458	5	2.345197e-01	0.20138930	2.442177e-01	no	no	yes
6461	4	-2.497168e-01	0.09692370	9.982739e-03	yes	no	no
284587	3	4.429784e-01	0.35940450	2.177495e-01	no	no	yes
6500	2	-8.301919e-01	0.32951900	1.175533e-02	yes	no	no
276356	3	1.319455e-01	0.14277640	3.554130e-01	no	no	yes
149776	6	4.587482e-01	0.24530040	6.146318e-02	no	no	yes
6523	7	5.030230e-01	0.10341660	1.150107e-06	yes	no	no
6539	5	-5.760934e-01	0.18896750	2.298817e-03	yes	no	no
336898	5	4.738314e-01	0.32399710	1.436164e-01	no	no	yes
248635	5	-3.078322e-01	0.14051390	2.846918e-02	no	no	yes
265929	5	-5.698551e-02	0.24705940	8.175828e-01	no	no	yes
660	3	-1.710938e-01	0.10715900	1.103471e-01	no	no	yes
302409	4	-7.910980e-01	0.25016850	1.565494e-03	yes	no	no
290044	3	-8.681049e-01	0.23764540	2.592526e-04	yes	no	no
259876	1	1.367595e-01	0.22736420	5.475072e-01	no	no	no
6645	2	2.799974e-01	0.17266340	1.048810e-01	no	no	yes
6655	2	-2.833801e-02	0.11837250	8.107978e-01	no	no	yes
335946	4	-5.500057e-01	0.18623900	3.144725e-03	yes	no	no
6667	6	3.052352e-01	0.11536610	8.149888e-03	yes	no	no
6678	1	-3.499001e-01	0.21851190	1.093135e-01	no	no	no
34411	4	1.260632e-02	0.30467090	9.669955e-01	no	no	yes
302275	2	-2.103646e-01	0.21292760	3.231707e-01	no	no	yes
253542	2	-2.750308e-01	0.11464120	1.643735e-02	no	no	yes
6710	2	-5.084457e-02	0.11883120	6.687441e-01	no	no	yes
6718	5	4.206979e-01	0.95908370	6.609183e-01	no	no	yes
6720	4	-5.345991e-01	0.15448990	5.393444e-04	yes	no	no
37294	3	1.728027e-01	0.24436140	4.794668e-01	no	no	yes
676	5	7.574859e-01	0.20727360	2.576617e-04	yes	no	no
41875	4	-2.096781e-01	0.07656450	6.170492e-03	yes	no	no
6799	3	-7.936932e-02	0.14920270	5.947562e-01	no	no	yes
6803	3	-1.461277e-01	0.16110940	3.644020e-01	no	no	yes
141083	3	1.248959e-01	0.13421450	3.520764e-01	no	no	yes
273333	2	-4.264806e-02	0.09464081	6.522557e-01	no	no	yes
6822	4	-2.503502e-01	0.19613990	2.018191e-01	no	no	yes
6826	5	-2.494109e-01	0.27439300	3.633739e-01	no	no	yes
170508	4	2.691859e-01	1.02002600	7.918562e-01	no	no	yes
200898	1	-3.151062e-01	0.16128800	5.073830e-02	no	no	no
6712	2	-3.263916e-01	0.23389150	1.628703e-01	no	no	yes
254067	5	2.509440e+00	0.48292670	2.032760e-07	yes	no	no
116749	5	-1.140268e-01	0.22174980	6.071025e-01	no	no	yes
6766	3	3.249049e-01	0.32778790	3.215856e-01	no	no	yes
250214	6	-5.965844e-01	0.08578686	3.544054e-12	yes	no	no
6787	2	-3.249578e-01	0.11540540	4.865690e-03	yes	no	no
229342	3	-6.737344e-01	0.25102500	7.276158e-03	yes	no	no
42126	5	3.787109e-01	0.18088560	3.629129e-02	no	no	yes
270511	3	-6.005128e-02	0.24330550	8.050519e-01	no	no	yes
29389	4	-3.651379e-01	0.15310510	1.708451e-02	no	no	yes
147946	2	-3.530835e-02	0.15537370	8.202310e-01	no	no	yes
296985	3	5.740776e-02	0.07092617	4.182841e-01	no	no	yes
101013_at	2	-1.118559e-01	0.10678610	2.948800e-01	no	no	yes
6834	5	8.522655e-01	0.16472900	2.294505e-07	yes	no	no
6836	4	1.455133e-01	0.10380770	1.609874e-01	no	no	yes
6839	4	3.584568e-01	0.12557030	4.308693e-03	yes	no	no
180056	7	2.485555e+00	0.40410540	7.711294e-10	yes	no	no
45645	4	-1.620661e-01	0.11024220	1.415370e-01	no	no	yes
101023_f_at	2	-1.465616e-01	0.05366995	6.318187e-03	yes	no	no
6853	1	-7.129589e-02	0.08540158	4.038128e-01	no	no	no
6856	3	-1.015552e-01	0.13274030	4.442318e-01	no	no	yes
686	3	2.003101e-01	0.17402500	2.497149e-01	no	no	yes
687	2	-4.433553e-01	0.20560820	3.105936e-02	no	no	yes
347512	4	-1.620686e-01	0.16065490	3.130707e-01	no	no	yes
69	5	-5.581492e-02	0.28972130	8.472328e-01	no	no	yes
6900	2	-1.037911e-01	0.13044580	4.262270e-01	no	no	yes
181824	2	-2.436032e-02	0.09125428	7.895077e-01	no	no	yes
6932	2	-2.529843e-01	0.23533040	2.823669e-01	no	no	yes
205647	2	1.505020e-01	0.27953260	5.902969e-01	no	no	yes
181021	4	2.712009e-02	0.22132370	9.024746e-01	no	no	yes
19306	3	-1.528601e-01	0.10519800	1.462042e-01	no	no	yes
6974	3	-1.680547e-01	0.25243880	5.055872e-01	no	no	yes
101042_f_at	0	-1.687514e-01	0.10490810	1.077117e-01	no	no	no
333022	5	3.845577e-01	0.19243710	4.567815e-02	no	no	yes
6988	3	-8.445776e-01	0.33437960	1.154336e-02	yes	no	no
6994	2	-2.379845e-01	0.09313645	1.061195e-02	yes	no	no
268000	4	3.177304e-01	0.17713030	7.285044e-02	no	no	yes
260878	4	6.409006e-01	0.20611240	1.874225e-03	yes	no	no
143846	4	1.119118e+00	0.31403940	3.657713e-04	yes	no	no
286100	2	2.717722e-01	0.20210690	1.787237e-01	no	no	yes
7013	4	-4.861610e-01	0.08474260	9.641724e-09	yes	no	no
703	1	-3.195008e-02	0.15177780	8.332731e-01	no	no	no
292001	3	-2.014082e-01	0.05849286	5.746711e-04	yes	no	no
276499	6	3.209415e+00	0.80612990	6.855010e-05	yes	no	no
7046	6	6.564061e-01	0.18071020	2.808313e-04	yes	no	no
245746	2	-1.605288e-01	0.11918310	1.780095e-01	no	no	yes
7066	2	2.031384e-01	0.18690340	2.770973e-01	no	no	yes
33941	3	-5.780769e-01	0.23686330	1.466489e-02	no	no	yes
250919	3	-4.191036e-01	0.14592950	4.079354e-03	yes	no	no
263177	5	4.711921e-01	0.12093800	9.773550e-05	yes	no	no
7091	2	2.222894e-01	0.09815667	2.353486e-02	no	no	yes
272866	2	-2.462186e-01	0.14260250	8.423811e-02	no	no	yes
712	2	-1.082046e+00	0.43738170	1.336408e-02	yes	no	no
286349	5	-6.526970e-02	0.13216100	6.214015e-01	no	no	yes
7141	3	-4.326878e-02	0.22349840	8.464909e-01	no	no	yes
196635	1	-8.821753e-02	0.06454459	1.716978e-01	no	no	no
270484	6	-5.727674e-01	0.24688590	2.034261e-02	no	no	yes
290003	3	-3.581094e-02	0.23940230	8.810922e-01	no	no	yes
101072_at	1	1.067581e-01	0.07398044	1.490040e-01	no	no	no
271854	2	2.748964e-01	0.04506027	1.056459e-09	yes	no	no
7236	3	3.594851e-01	0.17360670	3.838808e-02	no	no	yes
7244	4	-7.695060e-02	0.20214230	7.034441e-01	no	no	yes
7248	4	-6.733336e-01	0.30096780	2.527144e-02	no	no	yes
726	5	7.862137e-02	0.12906920	5.424308e-01	no	no	yes
7271	2	-9.813522e-02	0.11433880	3.907354e-01	no	no	yes
7281	5	-2.607768e-01	0.36255860	4.719758e-01	no	no	yes
7286	4	-9.336501e-02	0.12386610	4.509948e-01	no	no	yes
148155	3	-1.158368e-01	0.25949990	6.553193e-01	no	no	yes
165735	4	5.483478e-01	0.22518740	1.488878e-02	no	no	yes
272927	3	1.622205e-01	0.12579490	1.972023e-01	no	no	yes
7328	2	1.455881e-02	0.11397390	8.983562e-01	no	no	yes
290251	5	-5.293969e-01	0.10928100	1.270181e-06	yes	no	no
282900	1	-7.743125e-01	0.17404490	8.630162e-06	yes	no	no
271644	4	1.663045e-02	0.31118400	9.573793e-01	no	no	yes
259278	3	-1.896946e-01	0.11845700	1.092929e-01	no	no	yes
738	3	4.337582e-01	0.12208790	3.811030e-04	yes	no	no
347915	2	-1.937743e-01	0.10855990	7.426897e-02	no	no	yes
7386	2	-4.387550e-02	0.14722260	7.656868e-01	no	no	yes
256035	2	-2.592232e-01	0.05180306	5.614889e-07	yes	no	no
74084	3	-1.010634e-01	0.11004640	3.584248e-01	no	no	yes
7414	6	-8.507168e-01	0.19150670	8.903133e-06	yes	no	no
307976	6	-1.285088e-01	0.32046830	6.884178e-01	no	no	yes
7454	3	-8.519028e-02	0.15667330	5.866172e-01	no	no	yes
250901	5	-5.194270e-01	0.49886070	2.977704e-01	no	no	yes
7472	3	4.437668e-02	0.11280560	6.940309e-01	no	no	yes
299167	2	1.564982e-01	0.09096337	8.535014e-02	no	no	yes
290530	6	-3.784938e-01	0.10798610	4.565673e-04	yes	no	no
248254	3	-8.112660e-02	0.13482300	5.473561e-01	no	no	yes
257181	2	-4.360072e-01	0.23058330	5.863929e-02	no	no	yes
7524	2	2.768621e-02	0.09079408	7.604164e-01	no	no	yes
7562	4	-3.808786e-01	0.23506800	1.051697e-01	no	no	yes
757	7	3.255211e-01	0.10975270	3.017488e-03	yes	no	no
273053	4	1.909512e-02	0.23543870	9.353589e-01	no	no	yes
282359	5	1.079283e+00	0.62205200	8.273432e-02	no	no	yes
210505	1	-1.468029e-01	0.38213730	7.008579e-01	no	no	no
101117_at	1	-5.472996e-01	0.44870230	2.225639e-01	no	no	no
4197	1	-3.929337e-01	0.28628440	1.698988e-01	no	no	no
101119_at	1	3.716578e-01	0.40487560	3.586421e-01	no	no	no
101120_at	0	-7.314322e-02	0.10521150	4.869289e-01	no	no	no
101121_at	3	-5.025607e-02	0.12816470	6.949688e-01	no	no	yes
4264	3	9.313129e-02	0.25559910	7.155857e-01	no	no	yes
4266	4	2.950222e-01	0.17920040	9.969675e-02	no	no	yes
101124_at	1	1.099003e-02	0.22671360	9.613374e-01	no	no	no
101125_at	2	-1.250864e-01	0.21899070	5.678674e-01	no	no	yes
101126_r_at	1	-1.231709e-01	0.75553700	8.704993e-01	no	no	no
4405	3	-3.502627e-01	0.26539900	1.869155e-01	no	no	yes
4418	2	2.914226e-01	0.19578890	1.366314e-01	no	no	yes
4419	6	1.492432e-01	0.13984190	2.858689e-01	no	no	yes
277792	4	3.272696e-02	0.15425960	8.319860e-01	no	no	yes
4611	2	-1.152240e-01	0.30864190	7.089059e-01	no	no	yes
38127	5	-1.429887e+00	0.38043400	1.708887e-04	yes	no	no
4632	2	-6.273461e-02	0.28431080	8.253610e-01	no	no	yes
289663	0	-6.039442e-02	0.09029580	5.035906e-01	no	no	no
4642	2	4.697901e-03	0.24306250	9.845795e-01	no	no	yes
4664	1	4.567812e-01	0.31731910	1.500086e-01	no	no	no
236868	6	1.247802e-01	0.18208910	4.931736e-01	no	no	yes
338723	2	-1.078070e+00	0.44813920	1.614334e-02	no	no	yes
200411	2	-4.732952e-01	0.54961350	3.891599e-01	no	no	yes
4716	4	-2.058290e-01	0.43842580	6.387317e-01	no	no	yes
90364	4	8.289450e-01	0.28151200	3.233547e-03	yes	no	no
4769	0	-4.682716e-01	0.23293550	4.439883e-02	no	no	no
297906	3	4.212576e-02	0.40324080	9.167980e-01	no	no	yes
253664	4	1.025621e+00	0.47118990	2.950582e-02	no	no	yes
4786	2	-6.905464e-01	0.33730010	4.063099e-02	no	no	yes
4797	4	-3.472834e-01	0.39276370	3.765859e-01	no	no	yes
4799	0	3.762087e-02	0.32710710	9.084365e-01	no	no	no
291554	2	-3.281803e-01	0.17868030	6.625569e-02	no	no	yes
4803	2	-4.799208e-01	0.34651510	1.660548e-01	no	no	yes
4829	4	-1.915926e-01	0.27116570	4.798451e-01	no	no	yes
157931	1	-5.482940e-02	0.10901400	6.149942e-01	no	no	no
4835	2	-1.244783e-01	0.14014090	3.744134e-01	no	no	yes
101153_at	1	1.924370e-01	0.69527100	7.819492e-01	no	no	no
101154_at	3	-6.594447e-01	1.06120500	5.343291e-01	no	no	yes
261395	3	-6.456094e-01	0.33149960	5.146979e-02	no	no	yes
4935	1	-1.178932e-01	0.38753810	7.609674e-01	no	no	no
313283	6	-9.126760e-02	0.19660350	6.424890e-01	no	no	yes
259230	3	-7.436320e-01	0.42936410	8.328460e-02	no	no	yes
333284	2	9.647770e-02	0.26036160	7.109707e-01	no	no	yes
4979	5	6.620729e-01	1.29456600	6.090538e-01	no	no	yes
324942	3	-2.709721e-01	0.12098280	2.510669e-02	no	no	yes
4984	4	-2.642789e-01	0.98109540	7.876440e-01	no	no	yes
4988	3	-3.019175e-01	0.25753990	2.410712e-01	no	no	yes
4994	1	-1.006975e-01	0.20608070	6.251027e-01	no	no	no
101165_at	0	-1.103006e-01	0.06504680	8.994055e-02	no	no	no
101166_at	1	-3.934811e-01	0.25089720	1.168120e-01	no	no	no
101167_at	2	-3.721544e-01	0.37947460	3.267359e-01	no	no	yes
29567	1	-7.299411e-02	0.21728430	7.369174e-01	no	no	no
291370	2	-4.335162e-01	0.20066980	3.074589e-02	no	no	yes
5040	1	-4.970487e-01	0.39716100	2.107505e-01	no	no	no
247259	2	-2.360607e-01	0.13079810	7.111043e-02	no	no	yes
5060	2	-5.310101e-02	0.10500160	6.130559e-01	no	no	yes
5062	2	-6.829543e-01	0.32668410	3.656709e-02	no	no	yes
270533	3	2.570536e-01	0.27318280	3.467263e-01	no	no	yes
211762	2	2.378418e-01	0.47603450	6.173346e-01	no	no	yes
123925	3	3.936853e-01	0.18110960	2.972462e-02	no	no	yes
308467	4	1.071895e+00	0.51148920	3.611452e-02	no	no	yes
5071	2	-6.815664e-01	0.19377660	4.359950e-04	yes	no	no
101179_at	4	-3.030739e-01	0.14877710	4.163998e-02	no	no	yes
5088	1	-2.059664e-01	0.18205920	2.579223e-01	no	no	no
5097	2	-3.121918e-01	0.18093490	8.444872e-02	no	no	yes
5098	3	-2.455268e-02	0.41623610	9.529622e-01	no	no	yes
5102	3	-3.164761e-01	0.47872600	5.085611e-01	no	no	yes
5109	1	9.253343e-03	0.19456820	9.620682e-01	no	no	no
5111	4	2.638751e-02	0.15060810	8.609174e-01	no	no	yes
101186_at	1	-1.160156e-01	0.27139820	6.690343e-01	no	no	no
73172	4	3.860993e-04	0.24073060	9.987203e-01	no	no	yes
5127	3	-8.114109e-02	0.24114190	7.365037e-01	no	no	yes
101189_at	4	-7.517876e-01	0.77097710	3.295056e-01	no	no	yes
5133	5	-2.774449e-01	0.21549060	1.979189e-01	no	no	yes
5137	6	-2.318339e-02	0.37811100	9.511094e-01	no	no	yes
5151	2	-5.189834e-01	0.15782480	1.007760e-03	yes	no	no
49441	2	-4.410148e-01	0.27880140	1.136897e-01	no	no	yes
5171	1	-1.208780e-01	0.19688850	5.392541e-01	no	no	no
5178	2	-1.069030e-01	0.16321160	5.124701e-01	no	no	yes
299894	5	-5.975688e-01	0.15990380	1.861905e-04	yes	no	no
5187	4	3.435436e-02	0.23632630	8.844201e-01	no	no	yes
5195	5	-6.696739e-01	0.25750230	9.304676e-03	yes	no	no
5196	2	2.004616e-01	0.40498600	6.206114e-01	no	no	yes
5199	1	-2.014568e-01	0.41063700	6.237123e-01	no	no	no
101201_r_at	3	4.126925e-01	0.77853270	5.960494e-01	no	no	yes
101202_at	1	-9.675860e-02	0.14951480	5.175344e-01	no	no	no
5222	0	-3.661136e-03	0.15058030	9.806025e-01	no	no	no
101204_at	2	-1.579605e-01	0.15051400	2.939601e-01	no	no	yes
101205_at	2	5.402859e-01	0.42524460	2.038960e-01	no	no	yes
101206_at	3	1.332965e-01	0.56448230	8.133245e-01	no	no	yes
5246	1	4.831069e-02	0.06379703	4.488964e-01	no	no	no
5255	2	-5.521898e-02	0.15502940	7.217028e-01	no	no	yes
5266	3	1.199557e+00	0.38259020	1.716449e-03	yes	no	no
101210_at	1	3.940827e-01	0.30666320	1.987689e-01	no	no	no
101211_at	1	7.704856e-01	0.51647600	1.357482e-01	no	no	no
313263	5	2.181545e-01	0.14886380	1.427944e-01	no	no	yes
324685	6	8.014387e-01	0.23801880	7.595666e-04	yes	no	no
333399	7	2.812764e-01	0.06341374	9.182685e-06	yes	no	no
5304	3	-1.046335e+00	0.33449350	1.759298e-03	yes	no	no
101216_at	3	2.878429e-01	0.37306370	4.403721e-01	no	no	yes
101217_at	4	1.721588e-01	0.29791420	5.633448e-01	no	no	yes
101218_at	3	-2.861821e-01	0.37705300	4.478543e-01	no	no	yes
101219_at	3	-8.237508e-03	0.23424570	9.719473e-01	no	no	yes
101220_at	1	-2.708066e-01	0.40411960	5.027845e-01	no	no	no
101221_at	1	-6.493576e-02	0.27369880	8.124608e-01	no	no	no
5540	4	1.632352e-01	0.21723100	4.523903e-01	no	no	yes
101223_r_at	1	-2.732987e-01	0.69623190	6.946594e-01	no	no	no
101224_at	1	-2.779547e-01	0.30114530	3.560114e-01	no	no	no
101225_at	1	1.905446e-02	0.12658330	8.803473e-01	no	no	no
349849	2	-1.578954e-01	0.17956810	3.792351e-01	no	no	yes
352083	1	-2.214957e-01	0.30545410	4.683687e-01	no	no	no
347401	6	2.878038e-01	0.18346550	1.167160e-01	no	no	yes
101229_at	1	-1.659978e-01	0.15065000	2.705151e-01	no	no	no
255649	3	9.320590e-01	0.61657000	1.306143e-01	no	no	yes
291179	3	1.506874e-01	0.17402260	3.865411e-01	no	no	yes
101232_at	1	-4.819154e-01	0.39625740	2.239211e-01	no	no	no
101233_at	1	5.662447e-02	0.29227320	8.463809e-01	no	no	no
101234_at	3	-1.542908e+00	0.58480330	8.331382e-03	yes	no	no
345903	4	5.500224e-01	0.36886770	1.359326e-01	no	no	yes
297440	2	-4.016805e-02	0.13737480	7.699827e-01	no	no	yes
282093	4	-2.024972e-01	0.15251420	1.842684e-01	no	no	yes
313350	1	2.849821e-02	0.21461620	8.943620e-01	no	no	no
56895	4	2.512694e-02	0.16003120	8.752348e-01	no	no	yes
56897	4	1.018109e+00	0.27705140	2.380341e-04	yes	no	no
123831	6	1.972394e-01	0.22745530	3.858561e-01	no	no	yes
246525	1	-3.631963e-01	0.22314060	1.035977e-01	no	no	no
101281_at	4	2.459740e-01	0.36762350	5.034367e-01	no	no	yes
353637	3	-1.955816e-01	0.18929270	3.014995e-01	no	no	yes
56907	2	-5.449689e-01	0.10380080	1.519823e-07	yes	no	no
101287_s_at	2	1.533173e-02	0.22364950	9.453458e-01	no	no	yes
101288_at	2	5.349820e-01	0.24842860	3.128225e-02	no	no	yes
143833	3	-8.253840e-01	0.26868480	2.126714e-03	yes	no	no
101290_at	1	3.306138e-03	0.17375000	9.848187e-01	no	no	no
10	0	1.722664e-02	0.06877646	8.022217e-01	no	no	no
101292_f_at	3	-1.793366e-01	0.21376430	4.014999e-01	no	no	yes
347430	4	6.904133e-01	0.42619110	1.052405e-01	no	no	yes
27210	6	9.214994e-01	0.17108810	7.199874e-08	yes	no	no
21482	2	-1.539834e-01	0.05806189	8.000321e-03	yes	no	no
101296_at	1	1.149957e-01	0.51496680	8.232966e-01	no	no	no
246583	3	1.959645e-01	0.27640950	4.783466e-01	no	no	yes
101300_at	5	1.336495e-01	0.22416060	5.510269e-01	no	no	yes
101301_at	1	1.034694e-01	0.16288880	5.252882e-01	no	no	no
56935	1	2.192735e-02	0.20489050	9.147732e-01	no	no	no
101303_at	1	-2.798066e-01	0.31614270	3.761220e-01	no	no	no
56944	4	5.351820e-01	0.41609110	1.983686e-01	no	no	yes
101306_f_at	2	2.059783e-01	0.22434390	3.585475e-01	no	no	yes
276106	3	-1.202974e-01	0.34853840	7.299830e-01	no	no	yes
347451	4	-6.132550e-01	0.26371440	2.004784e-02	no	no	yes
56954	3	-9.501223e-02	0.15945240	5.512649e-01	no	no	yes
56955	2	-3.918272e-01	0.39695770	3.236057e-01	no	no	yes
345390	5	7.299613e-01	0.39854140	6.701370e-02	no	no	yes
333459	4	-1.339366e+00	0.45588120	3.303673e-03	yes	no	no
101313_r_at	1	6.819999e-01	0.42053080	1.048548e-01	no	no	no
101314_at	3	2.926012e-01	0.31058580	3.461442e-01	no	no	yes
209290	3	1.125124e-01	0.06479370	8.248054e-02	no	no	yes
56964	1	-1.680176e-01	0.16811910	3.176028e-01	no	no	no
246592	4	-1.430767e-01	0.07474297	5.558827e-02	no	no	yes
278336	3	-2.496158e-01	0.11795510	3.432837e-02	no	no	yes
101319_f_at	4	-1.445448e-01	0.35617310	6.848694e-01	no	no	yes
350852	3	3.957798e-02	0.28896770	8.910598e-01	no	no	yes
101324_r_at	0	-2.013062e-01	0.59171310	7.336990e-01	no	no	no
334244	3	-1.263366e-01	0.26276980	6.306671e-01	no	no	yes
313475	4	7.182221e-02	0.56330760	8.985440e-01	no	no	yes
153911	6	1.364199e+00	0.33956330	5.881631e-05	yes	no	no
23347	4	-1.883756e-02	0.22861280	9.343291e-01	no	no	yes
290716	3	-2.946097e-01	0.27828900	2.897608e-01	no	no	yes
244362	5	-4.943780e-02	0.06903065	4.738853e-01	no	no	yes
314	3	1.527720e-01	0.20419860	4.543673e-01	no	no	yes
56994	0	2.255528e-01	0.30939470	4.659936e-01	no	no	no
288703	2	1.094708e-01	0.31828850	7.308946e-01	no	no	yes
56997	2	-6.778635e-02	0.18675060	7.166214e-01	no	no	yes
207087	1	7.345040e-01	0.49665030	1.391628e-01	no	no	no
101339_at	2	-8.543665e-01	0.38071280	2.482446e-02	no	no	yes
214543	1	1.275938e-01	0.11877220	2.827002e-01	no	no	no
353116	2	-1.786627e-01	0.18640720	3.378339e-01	no	no	yes
254017	7	6.111398e-01	0.15340090	6.778233e-05	yes	no	no
57009	2	1.935411e-01	0.30440550	5.249066e-01	no	no	yes
44513	1	-1.174469e-01	0.12804010	3.590030e-01	no	no	no
231343	3	-3.626998e-03	0.12770570	9.773421e-01	no	no	yes
14438	0	-4.656780e-02	0.20185380	8.175474e-01	no	no	no
304143	4	-1.532187e-01	0.19226860	4.255096e-01	no	no	yes
246500	3	-3.677443e-01	0.20749660	7.634631e-02	no	no	yes
16525	5	8.169730e-01	0.15141940	6.835907e-08	yes	no	no
246518	3	-7.544800e-01	0.48439070	1.193315e-01	no	no	yes
261636	1	-1.183198e-01	0.21966790	5.901419e-01	no	no	no
190503	4	-1.069745e+00	0.51196980	3.666553e-02	no	no	yes
196417	1	-3.709639e-01	0.38331600	3.331564e-01	no	no	no
183110	1	-2.138463e-01	0.13944540	1.251407e-01	no	no	no
6877	5	-5.453082e-01	0.06909296	2.886580e-15	yes	no	no
273204	1	1.108599e-01	0.10142000	2.743599e-01	no	no	no
289706	1	2.923212e-01	0.19961790	1.430837e-01	no	no	no
68933	5	-6.283356e-01	0.21967180	4.231897e-03	yes	no	no
153916	4	1.320881e-01	0.11563130	2.533205e-01	no	no	yes
249076	3	2.268597e-02	0.17070480	8.942757e-01	no	no	yes
6919	6	-1.581650e-01	0.16700320	3.435992e-01	no	no	yes
6923	3	-4.826962e-01	0.25261450	5.603008e-02	no	no	yes
101369_at	3	4.382814e-01	0.31352420	1.621374e-01	no	no	yes
6952	4	-5.099178e-01	0.07896145	1.062312e-10	yes	no	no
196884	3	4.136255e-01	0.12433500	8.788028e-04	yes	no	no
275095	1	4.293811e-01	0.31033200	1.664753e-01	no	no	no
293697	2	-2.711171e-01	0.22325360	2.245986e-01	no	no	yes
6973	3	-8.061963e-02	0.14360600	5.745286e-01	no	no	yes
277408	1	5.294366e-03	0.07957222	9.469516e-01	no	no	no
7070	2	7.838980e-02	0.16261100	6.297566e-01	no	no	yes
7087	3	-5.616226e-01	0.14017560	6.160827e-05	yes	no	no
7103	3	-4.587781e-02	0.17529990	7.935447e-01	no	no	yes
258670	4	-4.502744e-02	0.23610570	8.487537e-01	no	no	yes
207605	4	-6.458198e-01	0.22571570	4.220287e-03	yes	no	no
7142	2	-1.617786e-02	0.09369916	8.629207e-01	no	no	yes
7150	4	-9.149178e-02	0.27302430	7.375460e-01	no	no	yes
7165	2	-1.857132e-01	0.10275930	7.072110e-02	no	no	yes
717	2	-2.901751e-02	0.40352520	9.426735e-01	no	no	yes
259568	4	6.137300e-01	0.17473110	4.440362e-04	yes	no	no
7184	1	-4.057885e-02	0.14515960	7.798255e-01	no	no	no
159637	4	1.666476e-02	0.14873270	9.107877e-01	no	no	yes
7214	6	1.252701e+00	0.39430360	1.488090e-03	yes	no	no
72173	2	1.340907e-01	0.42957750	7.549299e-01	no	no	yes
296150	0	-5.252660e-02	0.08491657	5.362016e-01	no	no	no
7226	3	1.410978e-01	0.14160020	3.190306e-01	no	no	yes
305754	4	-3.328488e-01	0.16564330	4.449143e-02	no	no	yes
7247	5	6.745054e-01	0.23943200	4.845848e-03	yes	no	no
273662	5	-4.897906e-02	0.19942690	8.059926e-01	no	no	yes
286457	2	-1.823875e-01	0.24368510	4.541853e-01	no	no	yes
246493	1	-1.717730e-01	0.07149954	1.628633e-02	no	no	no
7275	4	-2.758553e-01	0.12726770	3.019522e-02	no	no	yes
7280	0	3.655872e-01	0.11901410	2.127741e-03	yes	yes	no
273756	3	-3.057981e-01	0.09702559	1.623084e-03	yes	no	no
350158	1	-2.744606e-01	0.13275510	3.869456e-02	no	no	no
353951	2	-2.185961e-01	0.22009280	3.206127e-01	no	no	yes
7329	4	-1.940426e-01	0.11451040	9.016247e-02	no	no	yes
276294	3	-2.575335e-01	0.11067930	1.997355e-02	no	no	yes
7339	4	2.700142e-01	0.29517770	3.603222e-01	no	no	yes
347495	4	-8.071167e-01	0.18727150	1.633471e-05	yes	no	no
275426	3	-2.069968e-01	0.40177770	6.064117e-01	no	no	yes
7362	2	-1.187606e-01	0.24143010	6.227867e-01	no	no	yes
7405	2	5.047160e-03	0.07042249	9.428648e-01	no	no	yes
141324	5	2.770753e-01	0.32146590	3.887360e-01	no	no	yes
7420	5	-2.662497e-01	0.11773400	2.373133e-02	no	no	yes
7444	4	-7.477722e-01	0.26447030	4.692275e-03	yes	no	no
274542	3	-1.251544e-01	0.16153940	4.384810e-01	no	no	yes
207895	2	-4.653480e-01	0.18916810	1.389483e-02	yes	no	no
202725	3	-1.370718e-01	0.13620050	3.142245e-01	no	no	yes
7491	5	9.727872e-01	0.46476930	3.634434e-02	no	no	yes
252316	4	-1.025313e-01	0.23232190	6.589720e-01	no	no	yes
222685	1	-1.798580e-01	0.09508440	5.854942e-02	no	no	no
754	4	-3.716399e-01	0.15656810	1.761262e-02	no	no	yes
110220	4	-1.533985e-01	0.24306960	5.279825e-01	no	no	yes
240627	3	-1.402750e-01	0.18384040	4.454479e-01	no	no	yes
289371	5	-4.628970e-01	0.26409890	7.964646e-02	no	no	yes
101432_at	2	3.964223e-01	0.09487638	2.936917e-05	yes	no	no
7580	2	1.878021e-01	0.41757620	6.528955e-01	no	no	yes
331630	1	-1.049309e-01	0.23302940	6.525011e-01	no	no	no
766	4	3.958980e+00	1.42865500	5.586317e-03	yes	no	no
281011	5	1.107997e-01	0.16897950	5.120178e-01	no	no	yes
101439_at	4	-3.288182e-01	0.22796560	1.491888e-01	no	no	yes
229466	3	-3.644684e-01	0.15083690	1.567879e-02	no	no	yes
7800	5	3.070887e-01	0.07956647	1.136081e-04	yes	no	no
268317	6	4.648429e-03	0.29686690	9.875070e-01	no	no	yes
781	0	-9.453800e-02	0.04413966	3.221017e-02	no	no	no
128580	3	3.233705e-01	0.25688110	2.080905e-01	no	no	yes
7821	5	-1.210399e+00	0.28051860	1.597028e-05	yes	no	no
7883	1	-4.656757e-02	0.16333860	7.755688e-01	no	no	no
7919	4	-9.442930e-02	0.08934218	2.905391e-01	no	no	yes
794	5	-2.234637e-01	0.15868470	1.590646e-01	no	no	yes
795	3	2.148546e-01	0.11579790	6.353521e-02	no	no	yes
7952	4	-6.841006e-01	0.15503010	1.020916e-05	yes	no	no
347405	3	4.365460e-02	0.16594700	7.925016e-01	no	no	yes
13145	4	-3.725620e-01	0.10208100	2.625771e-04	yes	no	no
195877	5	-1.696981e-01	0.11304690	1.333219e-01	no	no	yes
275839	3	5.470832e-02	0.13718850	6.900538e-01	no	no	yes
287173	3	-8.126673e-01	0.31411810	9.677644e-03	yes	no	no
8137	2	9.327400e-02	0.21122640	6.587909e-01	no	no	yes
8211	5	-5.821188e-01	0.14107330	3.685550e-05	yes	no	no
344270	5	3.641339e-01	0.61122390	5.513452e-01	no	no	yes
8245	5	1.817969e+00	0.48901990	2.011429e-04	yes	no	no
277406	4	1.423805e+00	0.58618000	1.514240e-02	no	no	yes
219685	2	-1.297820e-01	0.26739010	6.274169e-01	no	no	yes
235998	4	-7.973518e-01	0.13829010	8.127578e-09	yes	no	no
3064	5	1.217128e+00	0.37281290	1.095741e-03	yes	no	no
8315	1	-7.842475e-02	0.09544182	4.112464e-01	no	no	no
33771	1	5.925997e-02	0.18101190	7.433793e-01	no	no	no
8359	4	4.315906e-01	0.27360330	1.146962e-01	no	no	yes
8362	3	6.976713e-01	0.31289760	2.576662e-02	no	no	yes
281805	3	4.665593e-01	0.42207940	2.689938e-01	no	no	yes
289584	1	-1.902665e-01	0.14037780	1.752937e-01	no	no	no
7723	2	-8.832852e-02	0.10650910	4.069319e-01	no	no	yes
288159	1	-9.022125e-02	0.07326662	2.181696e-01	no	no	no
236449	2	1.206300e-01	0.17602240	4.931480e-01	no	no	yes
280784	6	-1.361650e-01	0.14099450	3.341708e-01	no	no	yes
7838	6	-6.209842e-01	0.13287860	2.963697e-06	yes	no	no
784	5	-5.288001e-01	0.09959018	1.097688e-07	yes	no	no
197555	2	2.129844e-01	0.09214691	2.081315e-02	no	no	yes
787	4	1.546294e+00	0.39952180	1.086739e-04	yes	no	no
788	6	3.944532e-01	0.29737260	1.846870e-01	no	no	yes
342404	5	-1.377155e+00	0.33720880	4.427027e-05	yes	no	no
7906	2	-6.019566e-02	0.20751730	7.717586e-01	no	no	yes
101493_at	2	3.258351e-01	0.28691900	2.561096e-01	no	no	yes
101494_at	3	-3.208296e-01	0.32063520	3.170172e-01	no	no	yes
806	3	-1.385705e-01	0.09092305	1.274983e-01	no	no	yes
183042	2	-4.719323e-01	0.21408660	2.749629e-02	no	no	yes
274846	4	3.660877e-01	0.13703310	7.550688e-03	yes	no	no
210413	3	-7.089672e-02	0.18506430	7.016513e-01	no	no	yes
8154	4	-9.072124e-01	0.14927960	1.222460e-09	yes	no	no
101034	6	1.004689e+00	0.81094640	2.153791e-01	no	no	yes
8180	2	-2.913122e-01	0.21984270	1.851400e-01	no	no	yes
288733	2	3.181722e-01	0.17187500	6.414313e-02	no	no	yes
821	4	-3.348571e-01	0.22978060	1.450362e-01	no	no	yes
182944	1	1.578882e-01	0.18151850	3.843994e-01	no	no	no
8256	0	-9.423546e-02	0.17775900	5.960215e-01	no	no	no
8294	5	-5.388882e-01	0.11464320	2.594384e-06	yes	no	no
830	7	1.108983e+00	0.37148030	2.832932e-03	yes	no	no
831	2	4.191962e-01	0.25870580	1.051552e-01	no	no	yes
158264	2	-1.469732e-01	0.16531670	3.739814e-01	no	no	yes
8392	3	-8.463564e-02	0.11702830	4.695530e-01	no	no	yes
259054	3	-1.685360e-01	0.11613670	1.467280e-01	no	no	yes
247265	4	-3.479532e-01	0.19569800	7.540205e-02	no	no	yes
28371	4	3.843745e-01	0.08339607	4.045634e-06	yes	no	no
272687	3	-2.940097e-01	0.20459160	1.507019e-01	no	no	yes
850	5	-2.770771e-01	0.10708960	9.672038e-03	yes	no	no
275526	0	1.397545e-01	0.08834616	1.136732e-01	no	no	no
8552	4	9.215340e-01	0.41447470	2.619031e-02	no	no	yes
856	3	1.258544e-01	0.20415550	5.375887e-01	no	no	yes
316306	4	-3.096009e-01	0.16291070	5.737630e-02	no	no	yes
1129	6	-2.521625e-01	0.22052120	2.528376e-01	no	no	yes
256509	2	-5.841215e-01	0.29514290	4.780315e-02	no	no	yes
207263	6	-3.061592e-01	0.04883350	3.623251e-10	yes	no	no
873	2	-1.266695e-01	0.16969170	4.553845e-01	no	no	yes
218862	5	6.290385e-02	0.38867890	8.714317e-01	no	no	yes
206798	2	-5.805997e-02	0.13773470	6.733646e-01	no	no	yes
271814	0	-1.741769e-04	0.04812528	9.971123e-01	no	no	no
88078	3	-7.681305e-01	0.37421780	4.010852e-02	no	no	yes
292803	2	1.874123e-01	0.06201639	2.511270e-03	yes	no	no
284252	2	-5.080510e-02	0.15183600	7.379230e-01	no	no	yes
101541_at	3	-4.414077e-01	0.45308360	3.299423e-01	no	no	yes
289662	4	-4.993867e-01	0.17522350	4.371944e-03	yes	no	no
88212	1	5.588502e-02	0.06399750	3.825336e-01	no	no	no
8856	1	1.588203e-01	0.16626080	3.394523e-01	no	no	no
279603	2	-1.069566e-01	0.12192200	3.803485e-01	no	no	yes
271829	4	2.837724e-01	0.30689650	3.551471e-01	no	no	yes
276355	1	-3.040334e-01	0.16005900	5.749768e-02	no	no	no
88793	4	-1.694892e-01	0.37656460	6.526432e-01	no	no	yes
170515	6	4.836670e-01	0.19371100	1.253025e-02	yes	no	no
292510	2	1.609945e-01	0.09376747	8.598745e-02	no	no	yes
8903	2	-3.032657e-02	0.10898140	7.808029e-01	no	no	yes
8911	3	4.833074e-02	0.10016000	6.294257e-01	no	no	yes
274926	5	4.139946e-01	0.18427420	2.466415e-02	no	no	yes
147226	5	3.474609e-01	0.16537400	3.563559e-02	no	no	yes
89341	0	1.034981e-01	0.07888083	1.894925e-01	no	no	no
272551	3	-1.120299e-01	0.18399780	5.426136e-01	no	no	yes
259233	7	-2.034798e-01	0.11829030	8.540097e-02	no	no	yes
347469	2	4.151669e-01	0.20732230	4.522891e-02	no	no	yes
101567_at	1	-1.770798e-01	0.15493670	2.530730e-01	no	no	no
277501	3	-3.105821e-01	0.10635610	3.497961e-03	yes	no	no
22657	3	-5.536193e-01	0.19152820	3.845846e-03	yes	no	no
233799	6	3.507541e-01	0.13504590	9.396107e-03	yes	no	no
305750	6	3.133852e-01	0.10941250	4.179926e-03	yes	no	no
292504	3	4.643338e-02	0.17500850	7.907624e-01	no	no	yes
297	7	5.119007e-01	0.08111417	2.774774e-10	yes	no	no
303071	3	-1.544241e-01	0.10963460	1.589729e-01	no	no	yes
255685	4	-3.512748e-02	0.16993830	8.362385e-01	no	no	yes
9002	4	-7.065278e-02	0.34825590	8.392319e-01	no	no	yes
90760	1	5.450897e-02	0.15430930	7.239049e-01	no	no	no
239605	2	-2.790637e-01	0.21313030	1.904134e-01	no	no	yes
905	4	3.974482e-01	0.06100769	7.282397e-11	yes	no	no
9052	3	-5.023435e-01	0.13273060	1.539034e-04	yes	no	no
9075	5	-1.496593e+00	0.44685780	8.106042e-04	yes	no	no
9086	3	1.580844e-01	0.26386740	5.491026e-01	no	no	yes
319660	3	5.765426e-01	0.36406810	1.132820e-01	no	no	yes
99776	3	2.215390e-01	0.16474490	1.787093e-01	no	no	yes
133825	2	1.584529e-01	0.18595720	3.941623e-01	no	no	yes
101595_at	1	-1.588348e-01	0.17134590	3.539352e-01	no	no	no
101596_at	2	-4.250779e-01	0.18396840	2.085480e-02	no	no	yes
101597_at	0	-6.627843e-03	0.38449430	9.862469e-01	no	no	no
5764	4	-1.893197e-01	0.29143820	5.159474e-01	no	no	yes
101599_at	2	-9.945008e-03	0.14499610	9.453175e-01	no	no	yes
101600_at	2	5.324147e-02	0.19391680	7.836556e-01	no	no	yes
101601_at	1	1.127037e-02	0.35152570	9.744232e-01	no	no	no
5789	1	-8.668811e-03	0.12012800	9.424721e-01	no	no	no
101604_at	2	-1.482360e-01	0.72862390	8.387860e-01	no	no	yes
101605_at	4	-1.430955e-01	0.57061230	8.019878e-01	no	no	yes
101606_at	3	-6.056343e-01	0.21983890	5.870998e-03	yes	no	no
101607_at	2	-2.360217e-01	0.14756490	1.097221e-01	no	no	yes
101608_at	1	-7.904092e-01	0.35344650	2.533272e-02	no	no	no
211838	2	1.098889e-01	0.21709590	6.127326e-01	no	no	yes
197960	3	-6.229035e-01	0.45595250	1.718891e-01	no	no	yes
101611_at	2	4.941178e-01	0.24314020	4.212996e-02	no	no	yes
101612_at	4	-3.587589e-02	0.19429800	8.535086e-01	no	no	yes
322302	2	-3.658065e-01	0.26705990	1.707635e-01	no	no	yes
314377	4	-7.353565e-01	0.21688140	6.974165e-04	yes	no	no
101615_at	2	4.704494e-02	0.20996360	8.227088e-01	no	no	yes
333118	4	3.631834e-01	0.50368660	4.708785e-01	no	no	yes
101617_s_at	0	6.489526e-02	0.07688052	3.986105e-01	no	no	no
101618_r_at	1	-8.595810e-02	0.10939070	4.319906e-01	no	no	no
101619_at	1	1.021049e-01	0.16362250	5.326097e-01	no	no	no
101620_at	2	7.064882e-02	0.19618560	7.187633e-01	no	no	yes
6205	4	-3.065412e-01	0.18710010	1.013423e-01	no	no	yes
6208	3	-5.641203e-01	0.30709110	6.621280e-02	no	no	yes
6212	4	3.832195e-02	0.42567180	9.282658e-01	no	no	yes
6217	2	-2.102161e-01	0.14994670	1.609335e-01	no	no	yes
71045	2	-2.951395e-01	0.15971550	6.461570e-02	no	no	yes
261495	3	4.676865e-01	0.48588760	3.357782e-01	no	no	yes
212039	4	2.825431e-01	0.14039780	4.417286e-02	no	no	yes
101629_s_at	4	-8.113293e-01	0.72471830	2.629227e-01	no	no	yes
39088	1	-7.950345e-02	0.16136710	6.222339e-01	no	no	no
6251	3	-1.518657e-01	0.19324840	4.319510e-01	no	no	yes
338720	4	-1.604192e-01	0.11589540	1.663057e-01	no	no	yes
335875	4	-2.668785e-01	0.13701510	5.143847e-02	no	no	yes
30276	1	4.624811e-01	0.61255150	4.502444e-01	no	no	no
30300	3	1.052116e+00	0.36195310	3.651765e-03	yes	no	no
101638_s_at	1	-4.496227e-03	0.13820010	9.740461e-01	no	no	no
101639_r_at	2	-4.010554e-01	0.59085700	4.972843e-01	no	no	yes
333142	2	-1.120690e-01	0.17344790	5.181985e-01	no	no	yes
101642_at	3	1.051524e-04	0.15315080	9.994522e-01	no	no	yes
40343	5	-3.820375e-01	0.16805800	2.301124e-02	no	no	yes
188734	6	4.377028e-02	0.13483010	7.454590e-01	no	no	yes
101648_at	2	3.284433e-01	0.19703110	9.552202e-02	no	no	yes
329783	4	-2.941484e-01	0.23628500	2.131729e-01	no	no	yes
101650_at	4	-4.538709e-01	0.06712030	1.360512e-11	yes	no	no
272210	3	1.259852e-01	0.37954890	7.399391e-01	no	no	yes
329025	6	2.027839e-01	0.15748210	1.978632e-01	no	no	yes
101654_at	1	-9.693218e-02	0.16664570	5.607915e-01	no	no	no
347580	2	-7.965080e-01	0.38078640	3.646134e-02	no	no	yes
30413	1	-5.366326e-02	0.20690600	7.953570e-01	no	no	no
101658_f_at	5	2.021920e+00	0.56758090	3.675544e-04	yes	no	no
196405	2	-6.415766e-02	0.36652120	8.610444e-01	no	no	yes
40335	2	-1.364467e+00	0.63142000	3.069921e-02	no	no	yes
101661_r_at	1	-4.157145e-01	0.31340250	1.846888e-01	no	no	no
101662_at	1	-7.739177e-03	0.16567090	9.627410e-01	no	no	no
101663_s_at	2	3.583348e-01	0.28539600	2.092717e-01	no	no	yes
331113	5	1.753372e-02	0.11694830	8.808221e-01	no	no	yes
276109	4	4.308410e-01	0.12231780	4.278063e-04	yes	no	no
101668_at	4	9.747773e-02	0.30175500	7.466680e-01	no	no	yes
101669_at	2	-7.826609e-02	0.69430380	9.102478e-01	no	no	yes
101670_at	2	-4.840345e-01	0.30318700	1.103798e-01	no	no	yes
101671_at	0	6.231143e-02	0.35305410	8.599070e-01	no	no	no
101672_at	0	8.299650e-02	0.13924910	5.511559e-01	no	no	no
101673_r_at	0	-8.736495e-01	0.51946290	9.260136e-02	no	no	no
66568	4	4.019501e-02	0.32361760	9.011528e-01	no	no	yes
101675_at	4	-1.584649e-01	0.41952420	7.056347e-01	no	no	yes
200916	6	9.449247e-01	0.29908250	1.580881e-03	yes	no	no
101677_at	3	-1.586802e-01	0.19484090	4.154106e-01	no	no	yes
101678_r_at	3	3.036749e-01	0.26785140	2.569020e-01	no	no	yes
284825	1	1.907647e-01	0.13160650	1.471957e-01	no	no	no
34289	4	2.024981e-01	0.17228480	2.398474e-01	no	no	yes
34335	4	-3.198783e-01	0.38764660	4.092693e-01	no	no	yes
20945	4	-5.564490e-02	0.15747220	7.238161e-01	no	no	yes
101684_r_at	1	-9.067405e-02	0.16833320	5.901228e-01	no	no	no
101685_f_at	2	-2.130722e-01	0.14267260	1.353235e-01	no	no	yes
291060	4	-4.196461e-01	0.30880370	1.741652e-01	no	no	yes
218551	0	-3.295536e-01	0.20344940	1.052686e-01	no	no	no
101688_at	2	-6.622143e-01	0.28773060	2.136293e-02	no	no	yes
101689_at	1	-3.767304e-01	0.64857590	5.613363e-01	no	no	no
101690_r_at	1	3.462467e-01	0.60067170	5.643229e-01	no	no	no
101691_s_at	1	-2.428072e-01	0.25740450	3.455324e-01	no	no	no
101692_r_at	0	-5.688778e-02	0.15529230	7.141210e-01	no	no	no
101693_f_at	2	4.436317e-01	0.28810330	1.236004e-01	no	no	yes
205400	3	-1.663249e-01	0.07126159	1.959547e-02	no	no	yes
289992	2	-1.339285e-01	0.10869880	2.179093e-01	no	no	yes
101696_r_at	0	2.860119e-02	0.14692380	8.456538e-01	no	no	no
233067	4	-3.859408e-02	0.10819360	7.213066e-01	no	no	yes
292992	4	-1.561636e-01	0.16099380	3.320477e-01	no	no	yes
41971	4	1.093608e+00	1.55052700	4.806150e-01	no	no	yes
41972	2	-9.886082e-02	0.13836550	4.749240e-01	no	no	yes
334749	2	-8.335283e-01	0.29082830	4.156293e-03	yes	no	no
41982	0	1.156259e-01	0.08637172	1.806681e-01	no	no	no
101703_at	3	-5.968518e-01	0.24108550	1.329808e-02	yes	no	no
330897	3	-6.346826e-01	0.57454710	2.693044e-01	no	no	yes
101705_at	4	-8.959631e-01	0.33404310	7.314450e-03	yes	no	no
214224	2	1.527039e-01	0.20379770	4.536815e-01	no	no	yes
42016	4	7.477047e-01	0.43694000	8.703872e-02	no	no	yes
42019	6	1.630075e+00	0.12833540	0.000000e+00	yes	no	no
290446	1	6.056449e-02	0.15257290	6.914011e-01	no	no	no
209263	3	-3.806131e-01	0.31289910	2.238294e-01	no	no	yes
42023	2	-2.179466e-01	0.40265900	5.883226e-01	no	no	yes
299867	2	7.172695e-02	0.16270780	6.593340e-01	no	no	yes
347671	2	2.154498e-01	0.79046020	7.851895e-01	no	no	yes
336040	2	-9.159948e-02	0.62393760	8.832830e-01	no	no	yes
101715_at	2	4.218023e-01	0.52163340	4.187347e-01	no	no	yes
101716_at	0	4.085544e-01	0.17592760	2.021748e-02	no	no	no
354232	4	-7.094331e-02	0.23052170	7.582717e-01	no	no	yes
57030	3	2.880481e-01	0.21374270	1.777744e-01	no	no	yes
333139	5	4.509784e-01	0.39036270	2.479756e-01	no	no	yes
117450	2	1.054194e-01	0.24170090	6.627232e-01	no	no	yes
57038	2	7.416210e-02	0.24069650	7.579952e-01	no	no	yes
226435	1	-1.307109e-01	0.27898420	6.394096e-01	no	no	no
331879	3	4.116268e-01	0.50152010	4.117839e-01	no	no	yes
57043	2	6.497457e-01	0.31275400	3.775565e-02	no	no	yes
247623	3	6.995527e-01	0.15954090	1.160999e-05	yes	no	no
277969	2	-5.927838e-01	0.56564620	2.946495e-01	no	no	yes
57048	0	9.984550e-03	0.12103060	9.342522e-01	no	no	no
101731_at	1	4.105918e-01	0.32716750	2.094825e-01	no	no	no
101732_at	1	-2.425686e-01	0.28288190	3.911737e-01	no	no	no
57056	3	2.741722e-01	0.28280160	3.323027e-01	no	no	yes
101734_at	2	6.539642e-02	0.35638240	8.544052e-01	no	no	yes
101735_f_at	3	5.137880e-01	0.47857560	2.830121e-01	no	no	yes
57059	1	-7.976422e-02	0.12506540	5.236169e-01	no	no	no
249525	0	1.187622e-01	0.15754790	4.509594e-01	no	no	no
57061	4	-3.843084e-01	0.15642760	1.401880e-02	yes	no	no
101739_at	4	1.174905e-02	0.18216680	9.485752e-01	no	no	yes
57064	4	6.866221e-01	0.60126270	2.534678e-01	no	no	yes
57069	2	-5.976501e-01	0.75405800	4.280235e-01	no	no	yes
313316	2	-3.820576e-02	0.33949390	9.103973e-01	no	no	yes
342177	6	1.866206e-01	0.16622770	2.615732e-01	no	no	yes
300219	5	4.103866e-01	0.47686930	3.894666e-01	no	no	yes
101748_at	3	-2.499820e-01	0.41656790	5.484402e-01	no	no	yes
313488	3	1.687784e-01	0.43540380	6.982851e-01	no	no	yes
57083	4	-9.703803e-03	0.19168830	9.596261e-01	no	no	yes
57084	3	-1.035253e-01	0.18819770	5.822590e-01	no	no	yes
57085	3	-9.030179e-02	0.21960810	6.809294e-01	no	no	yes
6743	5	-1.564781e-01	0.10094460	1.211083e-01	no	no	yes
166318	2	1.472650e-01	0.10575090	1.637514e-01	no	no	yes
101759_at	2	-1.646036e+00	0.63642340	9.698850e-03	yes	no	no
290046	2	-1.814584e-01	0.25340700	4.739451e-01	no	no	yes
57092	4	5.581894e-01	0.67936500	4.112852e-01	no	no	yes
57095	3	-1.121366e-01	0.18722030	5.492027e-01	no	no	yes
40573	3	-2.881725e-01	0.18339300	1.161040e-01	no	no	yes
101765_at	2	1.040755e-01	0.11079340	3.475431e-01	no	no	yes
101768_at	2	-5.730749e-01	0.36683570	1.182382e-01	no	no	yes
101769_at	2	-2.957001e-01	0.16555040	7.407277e-02	no	no	yes
101770_i_at	1	3.912022e-02	0.14074440	7.810490e-01	no	no	no
101771_r_at	3	-6.445153e-02	0.13440760	6.315666e-01	no	no	yes
101772_r_at	2	-4.058682e-01	0.27837170	1.448383e-01	no	no	yes
101773_r_at	1	-5.167142e-01	0.22066260	1.919880e-02	no	no	no
40253	1	-1.736994e-01	0.18066140	3.363190e-01	no	no	no
57111	2	-6.810840e-01	0.38671940	7.820727e-02	no	no	yes
29023	4	-2.134554e-01	0.11900370	7.286313e-02	no	no	yes
344033	2	-9.543455e-01	0.50834590	6.046951e-02	no	no	yes
304919	2	9.307198e-02	0.17995600	6.050215e-01	no	no	yes
57116	2	-2.948980e-02	0.17071410	8.628528e-01	no	no	yes
101780_at	1	6.833900e-02	0.12931670	5.971785e-01	no	no	no
101781_f_at	2	3.177497e-01	0.20938140	1.291243e-01	no	no	yes
101782_at	0	1.036855e-01	0.14378940	4.708524e-01	no	no	no
261657	3	-1.022985e-01	0.12585840	4.163291e-01	no	no	yes
142718	3	-9.961795e-01	0.42112880	1.800582e-02	no	no	yes
101787_f_at	4	-4.389602e-01	0.09418183	3.150229e-06	yes	no	no
14091	5	-1.428369e-01	0.19695940	4.683233e-01	no	no	yes
246618	4	-1.797183e-01	0.21791060	4.095226e-01	no	no	yes
101792_at	3	1.517429e-01	0.38996420	6.971873e-01	no	no	yes
150	5	2.230416e+00	0.33736550	3.810241e-11	yes	no	no
335941	3	-5.032743e-02	0.24361740	8.363348e-01	no	no	yes
101795_f_at	2	-3.099825e-01	0.13069680	1.770320e-02	no	no	yes
332387	4	2.534787e-01	0.34255010	4.593148e-01	no	no	yes
57138	3	2.365208e-02	0.17258400	8.909938e-01	no	no	yes
101798_at	2	-3.168245e-01	0.51795720	5.407489e-01	no	no	yes
101799_at	4	-5.119468e-01	0.19282350	7.930791e-03	yes	no	no
101800_at	5	3.412537e+00	0.19199470	0.000000e+00	yes	no	no
101801_at	1	5.689580e-03	0.67152870	9.932399e-01	no	no	no
101802_at	4	1.284351e+00	0.92655570	1.656992e-01	no	no	yes
57145	1	1.432908e-01	0.10245950	1.619595e-01	no	no	no
136604	5	6.704277e-01	0.13948320	1.535861e-06	yes	no	no
101806_at	3	3.623351e-02	0.18314450	8.431694e-01	no	no	yes
101807_at	4	6.775810e-01	0.53170030	2.025336e-01	no	no	yes
328528	0	-2.160263e-01	0.08606060	1.206748e-02	yes	yes	no
57154	3	-3.358433e-01	0.44102230	4.463520e-01	no	no	yes
57155	1	-2.682510e-01	0.13819990	5.225389e-02	no	no	no
347906	3	1.315137e-01	0.19350300	4.967281e-01	no	no	yes
299218	3	-2.917872e-01	0.57495820	6.118090e-01	no	no	yes
349334	1	2.991562e-02	0.50996080	9.532209e-01	no	no	no
337362	1	4.760882e-01	0.25916970	6.621362e-02	no	no	no
101820_at	2	1.015900e+00	0.59354160	8.697221e-02	no	no	yes
101821_at	2	-3.264280e-01	0.14098440	2.059387e-02	no	no	yes
57183	4	5.842249e-01	0.33408890	8.034101e-02	no	no	yes
318988	4	-3.183014e-01	0.46159760	4.904680e-01	no	no	yes
101824_at	3	-1.357355e-02	0.45172790	9.760287e-01	no	no	yes
57193	3	-3.682768e-01	0.37951020	3.318470e-01	no	no	yes
82669	1	-2.554123e-01	0.31192460	4.128851e-01	no	no	no
57199	3	-4.642231e-01	0.33937240	1.713474e-01	no	no	yes
240607	3	-1.244077e-01	0.19614580	5.259103e-01	no	no	yes
3441	5	-2.962146e-01	0.10418900	4.468397e-03	yes	no	no
57202	3	-3.138186e-01	0.29252770	2.833687e-01	no	no	yes
8385	2	3.514601e-01	0.18945510	6.358048e-02	no	no	yes
843	4	7.561920e-01	0.33829420	2.539708e-02	no	no	yes
249695	5	-3.205930e-01	0.11911630	7.114676e-03	yes	no	no
333010	3	-4.424043e-01	0.49418860	3.706730e-01	no	no	yes
8534	5	-3.119236e-01	0.17154700	6.901857e-02	no	no	yes
8538	2	2.469008e-02	0.16381770	8.801991e-01	no	no	yes
8543	0	7.395854e-02	0.08350084	3.757673e-01	no	no	no
326773	4	3.992732e-01	0.18559380	3.145029e-02	no	no	yes
290906	4	4.694238e-01	0.24267530	5.306766e-02	no	no	yes
8637	0	-1.545621e-01	0.15881360	3.304392e-01	no	no	no
245851	3	-3.485266e-01	0.13420190	9.403322e-03	yes	no	no
8655	3	5.021978e-01	0.28582480	7.891565e-02	no	no	yes
203962	4	-2.724359e-02	0.08778767	7.563062e-01	no	no	yes
154087	2	-2.700251e-01	0.10123180	7.644199e-03	yes	no	no
86933	5	-8.662223e-02	0.09949615	3.839678e-01	no	no	yes
8709	2	-1.688908e-01	0.28539620	5.540002e-01	no	no	yes
871	2	-2.114511e-01	0.09923907	3.311186e-02	no	no	yes
8728	3	6.617252e-01	0.53702570	2.178729e-01	no	no	yes
87312	2	-6.302350e-01	0.26561960	1.765871e-02	no	no	yes
8739	1	-3.442050e-01	0.14307980	1.614215e-02	no	no	no
333690	3	-2.690631e-01	0.19023660	1.572561e-01	no	no	yes
101863_at	3	9.956317e-01	0.97458850	3.069741e-01	no	no	yes
251434	2	-8.224810e-02	0.15548280	5.968157e-01	no	no	yes
8771	6	-6.344197e-01	0.11637970	5.000525e-08	yes	no	no
87720	2	-2.543160e-01	0.11071830	2.162080e-02	no	no	yes
210196	3	-4.281158e-02	0.18501290	8.170058e-01	no	no	yes
195060	6	1.374053e+00	0.19942130	5.571321e-12	yes	no	no
101869_s_at	5	-1.838325e+00	0.87982210	3.666921e-02	no	no	yes
197422	2	1.216736e-01	0.26871730	6.506970e-01	no	no	yes
249645	5	2.620399e-01	0.16349190	1.089855e-01	no	no	yes
196424	1	-3.120831e-02	0.49942820	9.501742e-01	no	no	no
295009	2	-1.279126e-01	0.17872520	4.741802e-01	no	no	yes
87776	5	1.147593e+00	0.48788680	1.866421e-02	no	no	yes
248637	4	7.538625e-01	0.17554700	1.751958e-05	yes	no	no
188157	5	1.059632e+00	0.55537440	5.639642e-02	no	no	yes
301652	5	3.193762e-01	0.21494380	1.373164e-01	no	no	yes
4352	6	-1.512080e-01	0.15304750	3.231620e-01	no	no	yes
195091	5	-5.992557e-01	0.39990550	1.340051e-01	no	no	yes
278460	2	4.613026e-01	0.31611340	1.444840e-01	no	no	yes
270065	3	-2.661901e-01	0.06065429	1.140595e-05	yes	no	no
33263	7	1.609169e+00	0.21341880	4.707346e-14	yes	no	no
285467	4	-4.612339e-01	0.15693490	3.292580e-03	yes	no	no
267116	3	-1.781608e-02	0.20466830	9.306329e-01	no	no	yes
270076	3	-4.405282e-01	0.10216210	1.617470e-05	yes	no	no
266312	5	-4.595473e-02	0.12935960	7.224039e-01	no	no	yes
276466	3	-2.037000e-01	0.52398770	6.974614e-01	no	no	yes
279449	5	-3.954618e-01	0.16346180	1.555076e-02	no	no	yes
157907	2	2.852496e-01	0.22749050	2.098795e-01	no	no	yes
1894	5	5.475423e-01	0.21562420	1.110631e-02	yes	no	no
88795	6	-1.935789e-01	0.17673520	2.733832e-01	no	no	yes
89048	2	-4.485719e-01	0.27269070	9.997306e-02	no	no	yes
269426	3	-6.622188e-01	0.45546000	1.459585e-01	no	no	yes
89579	3	9.617997e-02	0.07013555	1.702677e-01	no	no	yes
209292	1	2.542097e-01	0.12977560	5.013147e-02	no	no	no
234274	4	-3.508061e-01	0.13728080	1.060686e-02	yes	no	no
208286	1	9.411181e-02	0.10736470	3.807246e-01	no	no	no
206841	5	1.012178e-01	0.20539680	6.221599e-01	no	no	yes
322506	6	2.561908e-01	0.14775030	8.292796e-02	no	no	yes
250267	3	-4.376591e-02	0.15599720	7.790512e-01	no	no	yes
902	5	2.384343e+00	0.80240830	2.963648e-03	yes	no	no
101913_at	1	-2.252749e-01	0.09482600	1.751731e-02	no	no	no
289914	1	-4.543896e-02	0.09612403	6.364188e-01	no	no	no
290450	1	2.075553e-02	0.19612190	9.157174e-01	no	no	no
915	3	-9.966683e-02	0.32665760	7.602816e-01	no	no	yes
248380	5	2.092721e+00	0.57389110	2.657876e-04	yes	no	no
919	3	-1.018250e-01	0.13720400	4.580006e-01	no	no	yes
9199	2	8.947946e-01	0.43746340	4.081387e-02	no	no	yes
9221	4	-5.978116e-01	0.10623660	1.831883e-08	yes	no	no
181880	4	3.318816e-01	0.08882652	1.867556e-04	yes	no	no
9277	5	5.301579e-01	0.14869590	3.633246e-04	yes	no	no
9286	1	-3.579591e-01	0.21044130	8.894437e-02	no	no	no
347478	6	-3.556872e-01	0.10190310	4.822163e-04	yes	no	no
306163	6	-5.238764e-01	0.16353790	1.358178e-03	yes	no	no
279733	1	-2.947464e-02	0.13555770	8.278714e-01	no	no	no
246436	5	-3.439564e-01	0.15440410	2.590468e-02	no	no	yes
9394	3	1.896596e-01	0.15368980	2.171874e-01	no	no	yes
281464	6	-3.497446e-01	0.09150268	1.322484e-04	yes	no	no
945	3	3.663185e-02	0.23287810	8.750080e-01	no	no	yes
74596	3	-1.735396e-01	0.06427420	6.934188e-03	yes	no	no
236835	2	-2.458291e-01	0.13492580	6.846140e-02	no	no	yes
239354	3	-4.081741e-01	0.30220080	1.768006e-01	no	no	yes
9493	3	5.890586e-02	0.17993130	7.433807e-01	no	no	yes
96867	3	-2.363339e-01	0.09302764	1.107037e-02	yes	no	no
344695	2	-1.728663e-01	0.13089230	1.866095e-01	no	no	yes
347611	3	-2.852400e-01	0.14200200	4.456852e-02	no	no	yes
27663	4	2.883707e-01	0.10468640	5.876128e-03	yes	no	no
299955	5	1.546307e-01	0.07300183	3.416019e-02	no	no	yes
281005	3	-2.283614e-01	0.17920800	2.025637e-01	no	no	yes
172674	2	-8.805397e-02	0.18729950	6.382665e-01	no	no	yes
9699	4	5.959929e-01	0.48281800	2.170521e-01	no	no	yes
97	2	-8.756222e-01	0.28035200	1.788380e-03	yes	no	no
10628	4	-2.697131e-01	0.52238000	6.056338e-01	no	no	yes
982	4	-4.723533e-01	0.14116250	8.193703e-04	yes	no	no
305545	2	3.113888e-01	0.23340040	1.821580e-01	no	no	yes
330160	4	3.389246e-01	0.14200430	1.699940e-02	no	no	yes
334999	4	8.743473e-01	0.25308390	5.507573e-04	yes	no	no
277779	2	-3.103739e-01	0.11758070	8.298751e-03	yes	no	no
925	2	4.551260e-01	0.22033990	3.886974e-02	no	no	yes
9257	4	-2.511765e-01	0.14622180	8.583723e-02	no	no	yes
29644	4	-1.156814e-01	0.12284840	3.463668e-01	no	no	yes
930	4	4.423104e-01	0.28037280	1.146622e-01	no	no	yes
290692	4	6.107074e-01	0.40610960	1.326330e-01	no	no	yes
274360	4	-5.514547e-01	0.09380217	4.129719e-09	yes	no	no
341331	1	-1.981709e-01	0.09766000	4.243873e-02	no	no	no
252830	0	-1.540935e-01	0.07801344	4.824349e-02	no	no	no
9404	2	-1.069514e-01	0.12712330	4.001686e-01	no	no	yes
245210	3	-5.966240e-01	0.22118530	6.988444e-03	yes	no	no
333157	4	4.633523e-03	0.14713360	9.748772e-01	no	no	yes
9495	6	2.474762e+00	0.39687100	4.498093e-10	yes	no	no
272321	4	4.426828e-01	0.29188120	1.293541e-01	no	no	yes
157069	2	-3.459097e-01	0.10524590	1.013756e-03	yes	no	no
957	2	-1.985920e-01	0.15293710	1.941084e-01	no	no	yes
144699	3	-3.132143e-01	0.10096260	1.920359e-03	yes	no	no
9621	3	-2.938833e-01	0.30816150	3.402525e-01	no	no	yes
281298	3	3.980586e-01	0.07552017	1.357629e-07	yes	no	no
41746	5	-9.958268e-01	0.29219910	6.543083e-04	yes	no	no
335685	3	-1.630087e-01	0.17663510	3.560824e-01	no	no	yes
9684	6	1.033126e+00	0.21748020	2.029775e-06	yes	no	no
217759	3	3.411620e-01	0.14181910	1.614532e-02	no	no	yes
971	3	-2.463216e-01	0.42738750	5.643837e-01	no	no	yes
335460	4	-1.250490e-01	0.19375240	5.186640e-01	no	no	yes
9745	6	-5.154333e-01	0.14775720	4.859564e-04	yes	no	no
976	3	1.151708e-04	0.24056880	9.996180e-01	no	no	yes
98	1	1.380389e-01	0.06794399	4.218837e-02	no	no	no
980	5	7.724484e-01	0.45466900	8.933337e-02	no	no	yes
40828	4	-2.751786e-01	0.05882199	2.894626e-06	yes	no	no
260433	3	-3.861917e-01	0.59146940	5.137975e-01	no	no	yes
9852	3	-3.296229e-01	0.11044800	2.841192e-03	yes	no	no
9860	1	-1.415859e-01	0.15220540	3.522525e-01	no	no	no
988	5	-2.474753e-01	0.18112230	1.718311e-01	no	no	yes
92529	5	-6.894959e-01	0.14699930	2.725773e-06	yes	no	no
271620	0	-5.623379e-02	0.06339497	3.750581e-01	no	no	no
205266	3	2.620344e-01	0.16751050	1.177503e-01	no	no	yes
284033	1	-1.410258e-01	0.12417940	2.560981e-01	no	no	no
154358	4	1.751523e-02	0.35874960	9.610604e-01	no	no	yes
21629	4	7.831805e-02	0.17677700	6.577418e-01	no	no	yes
133263	2	-8.540334e-02	0.22608930	7.056225e-01	no	no	yes
156651	5	1.138438e+00	0.21173740	7.588427e-08	yes	no	no
100276	1	1.793270e-01	0.12651610	1.563589e-01	no	no	no
10022	1	1.432521e-01	0.13707080	2.959788e-01	no	no	no
334587	4	8.876605e-01	0.36392270	1.472203e-02	no	no	yes
10026	2	-7.963534e-02	0.30294610	7.926510e-01	no	no	yes
10027	3	-3.343660e-01	0.24461080	1.716470e-01	no	no	yes
207391	2	1.590263e-01	0.07534370	3.479999e-02	no	no	yes
236795	1	-1.710182e-01	0.11494300	1.367899e-01	no	no	no
10080	4	-1.011930e+00	0.33007000	2.170854e-03	yes	no	no
233802	6	6.131041e-01	0.32033160	5.562438e-02	no	no	yes
10093	4	-1.283199e-02	0.26785270	9.617904e-01	no	no	yes
1011	4	-8.442978e-02	0.15172190	5.778847e-01	no	no	yes
10116	0	1.483138e-01	0.16062620	3.558261e-01	no	no	no
347409	5	-1.393253e-01	0.09759588	1.534146e-01	no	no	yes
248291	2	2.459194e-01	0.10064900	1.455215e-02	no	no	yes
10137	1	3.598279e-01	0.18251320	4.866476e-02	no	no	no
102030_at	0	4.553823e-02	0.17498430	7.946773e-01	no	no	no
10152	1	1.126002e-01	0.21175450	5.949000e-01	no	no	no
10153	2	3.558113e-01	0.22226240	1.094076e-01	no	no	yes
10154	1	-1.637663e-01	0.04556275	3.252619e-04	yes	no	no
10169	1	3.049331e-01	0.24313220	2.097743e-01	no	no	no
10174	2	2.023229e-01	0.13230050	1.261981e-01	no	no	yes
132237	3	-4.235045e-01	0.28965580	1.437150e-01	no	no	yes
194149	2	-6.612230e-01	0.32518080	4.201202e-02	no	no	yes
10182	2	6.013698e-02	0.17190000	7.264610e-01	no	no	yes
10193	3	3.221287e-01	0.07528374	1.878517e-05	yes	no	no
272115	3	4.377288e-01	0.55801710	4.327842e-01	no	no	yes
166485	0	-8.272054e-03	0.06019006	8.906892e-01	no	no	no
10214	1	-5.924840e-03	0.09887270	9.522162e-01	no	no	no
10222	1	2.613073e-01	0.24411330	2.844238e-01	no	no	no
10229	3	-2.311134e-01	0.14234180	1.044503e-01	no	no	yes
10265	4	9.141405e-03	0.16014030	9.544785e-01	no	no	yes
10279	1	1.245389e+00	0.47327330	8.502456e-03	yes	no	no
235547	2	-2.363690e-01	0.21306580	2.672702e-01	no	no	yes
276000	4	-8.813477e-02	0.09016550	3.283327e-01	no	no	yes
280254	4	1.350935e+00	0.56752560	1.729410e-02	no	no	yes
10306	2	7.570500e-01	0.38497330	4.924088e-02	no	no	yes
10313	3	3.038763e-01	0.13661070	2.612181e-02	no	no	yes
10374	3	2.645995e-01	0.15465070	8.709048e-02	no	no	yes
218515	1	-1.943046e-01	0.05149587	1.611622e-04	yes	no	no
10407	2	-3.042404e-01	0.15310100	4.690162e-02	no	no	yes
10409	5	-5.444450e-01	0.11600020	2.685919e-06	yes	no	no
10414	2	5.225705e-02	0.47615040	9.126084e-01	no	no	yes
85410	3	2.362882e-01	0.22636930	2.965699e-01	no	no	yes
10504	2	6.739217e-02	0.15710850	6.679574e-01	no	no	yes
1051	5	1.362976e+00	0.37445070	2.727075e-04	yes	no	no
10510	3	-3.787417e-01	0.28258930	1.801625e-01	no	no	yes
117055	4	-2.402903e-01	0.11450210	3.585511e-02	no	no	yes
141312	2	-3.870983e-01	0.12765160	2.425697e-03	yes	no	no
260360	3	5.369004e-03	0.10367030	9.586966e-01	no	no	yes
311110	5	4.905166e-01	0.43294430	2.572233e-01	no	no	yes
42051	3	3.753574e-01	0.19416170	5.320903e-02	no	no	yes
102075_at	3	-1.668955e-01	0.22911900	4.663548e-01	no	no	yes
102077_at	2	4.223184e-01	0.53194000	4.272414e-01	no	no	yes
284168	0	2.610280e-02	0.38080110	9.453502e-01	no	no	no
348794	2	-2.586675e-02	0.16922570	8.785138e-01	no	no	yes
102080_at	3	2.286254e-01	0.44667610	6.087650e-01	no	no	yes
212826	1	-3.377682e-01	0.12645810	7.562811e-03	yes	no	no
125770	4	-3.182074e-01	0.06229194	3.250293e-07	yes	no	no
42101	2	1.012308e-01	0.19148880	5.970474e-01	no	no	yes
236731	1	2.226103e-01	0.61929850	7.192543e-01	no	no	no
102086_r_at	3	-9.092125e-01	0.79726340	2.541127e-01	no	no	yes
159945	0	-6.701553e-02	0.18356530	7.150537e-01	no	no	no
201493	2	-4.736408e-01	0.56343860	4.005578e-01	no	no	yes
42226	2	9.710915e-02	0.41317500	8.141843e-01	no	no	yes
102090_f_at	0	-2.727144e-02	0.08996013	7.617753e-01	no	no	no
102091_f_at	0	-9.447846e-02	0.09629854	3.265436e-01	no	no	no
2478	3	-1.231495e-02	0.08032473	8.781502e-01	no	no	yes
102094_f_at	4	-8.350898e-02	0.19846810	6.739247e-01	no	no	yes
153429	6	-6.176843e-01	0.08722190	1.423306e-12	yes	no	no
17851	6	-1.002019e-01	0.09137905	2.728372e-01	no	no	yes
102098_at	4	9.372271e-02	0.11537850	4.166158e-01	no	no	yes
28738	3	-4.516036e-01	0.14888490	2.419433e-03	yes	no	no
102101_f_at	0	-2.131880e-01	0.09481021	2.453946e-02	no	no	no
353526	3	-2.332037e-02	0.31636970	9.412392e-01	no	no	yes
102103_f_at	3	-5.448356e-02	0.10333000	5.980011e-01	no	no	yes
102104_f_at	4	2.080698e+00	0.58819650	4.040567e-04	yes	no	no
1008	6	-7.581887e-01	0.11545960	5.144218e-11	yes	no	no
102106_at	5	9.214190e-01	0.63148380	1.445284e-01	no	no	yes
102107_at	3	2.341778e-01	0.21025230	2.653675e-01	no	no	yes
319719	5	4.173923e-01	0.18327610	2.276257e-02	no	no	yes
102110_at	1	-1.067922e-01	0.25473540	6.750495e-01	no	no	no
102111_f_at	3	7.633937e-02	0.21635400	7.242048e-01	no	no	yes
291577	4	-5.076469e-01	0.12357880	3.993072e-05	yes	no	no
22596	4	4.829720e-02	0.09715927	6.191234e-01	no	no	yes
196189	5	3.735913e-01	0.19927330	6.082458e-02	no	no	yes
290015	4	-1.927286e-01	0.15190480	2.045317e-01	no	no	yes
4824	4	-6.476521e-01	0.12636080	2.968761e-07	yes	no	no
30191	4	-8.238796e-02	0.10631630	4.383795e-01	no	no	yes
245522	4	-2.383696e-01	0.09202688	9.591542e-03	yes	no	no
102119_at	2	5.919074e-01	0.23003280	1.007794e-02	yes	no	no
20937	3	-1.826112e-01	0.07805680	1.931135e-02	no	no	yes
273177	2	3.277031e-02	0.11376290	7.733024e-01	no	no	yes
102122_f_at	2	-4.691117e-01	0.44116770	2.876273e-01	no	no	yes
157545	3	3.904411e-01	0.30892860	2.062819e-01	no	no	yes
2136	5	-8.736085e-02	0.14234350	5.393920e-01	no	no	yes
102125_f_at	3	3.262837e-01	0.41412560	4.307635e-01	no	no	yes
300275	4	1.947117e-01	0.11679760	9.549721e-02	no	no	yes
87062	1	-6.386228e-02	0.10246530	5.331152e-01	no	no	no
42767	6	5.203410e-02	0.11394670	6.479205e-01	no	no	yes
102130_f_at	3	7.610253e-02	0.26428430	7.733796e-01	no	no	yes
24765	2	-3.085130e-02	0.10637770	7.718035e-01	no	no	yes
195224	5	-1.526926e-01	0.13985950	2.749399e-01	no	no	yes
322432	1	-2.809212e-01	0.10817480	9.406409e-03	yes	no	no
10314	1	7.071124e-02	0.08951246	4.295513e-01	no	no	no
102135_at	2	5.537589e-02	0.23883130	8.166452e-01	no	no	yes
102136_r_at	4	8.251095e-02	0.46205780	8.582732e-01	no	no	yes
102137_f_at	1	-1.944717e-01	0.09684163	4.462825e-02	no	no	no
102138_at	1	-7.160762e-02	0.13678190	6.006147e-01	no	no	no
102139_at	2	1.175247e-01	0.17255300	4.958124e-01	no	no	yes
102140_at	0	8.937571e-02	0.16806430	5.948682e-01	no	no	no
300083	3	-1.785235e-01	0.07840740	2.279396e-02	no	no	yes
336127	2	-4.477981e-01	0.34076990	1.888201e-01	no	no	yes
102143_at	1	8.582555e-02	0.15276240	5.742361e-01	no	no	no
102144_f_at	0	-1.866446e-01	0.10995120	8.959798e-02	no	no	no
260481	4	-1.291697e-01	0.12089240	2.853093e-01	no	no	yes
268003	2	-1.490543e-01	0.21587570	4.899027e-01	no	no	yes
102147_at	0	-3.313237e-02	0.22996320	8.854398e-01	no	no	no
46797	3	-6.888101e-02	0.20469410	7.364885e-01	no	no	yes
234287	4	-4.005636e-01	0.16002880	1.231205e-02	yes	no	no
313310	3	2.606959e-01	0.19806980	1.881130e-01	no	no	yes
321293	5	-8.713415e-02	0.15526670	5.746679e-01	no	no	yes
347447	5	6.167927e-01	0.21200100	3.621397e-03	yes	no	no
102158_at	2	-7.069935e-01	0.37843920	6.173663e-02	no	no	yes
102160_at	2	-7.217848e-02	0.52387680	8.904162e-01	no	no	yes
102163_at	1	-2.458277e-01	0.10858280	2.357624e-02	no	no	no
102164_at	0	-1.512388e-01	0.13080260	2.475842e-01	no	no	no
102165_at	4	-6.558758e-02	0.23523910	7.803888e-01	no	no	yes
102166_g_at	3	1.015331e-01	0.46443530	8.269490e-01	no	no	yes
102167_at	1	5.427225e-02	0.20420860	7.904174e-01	no	no	no
102168_at	3	-1.068748e+00	0.42289510	1.149702e-02	yes	no	no
102169_at	4	-4.475198e-01	0.22415880	4.588595e-02	no	no	yes
102170_at	3	2.965969e-02	0.20846510	8.868616e-01	no	no	yes
288374	2	-1.609299e-02	0.11653540	8.901651e-01	no	no	yes
334199	1	-4.909861e-01	0.75760260	5.169341e-01	no	no	no
274160	1	-2.723353e-01	0.09233805	3.184646e-03	yes	no	no
90071	4	5.398995e-02	0.13609190	6.915763e-01	no	no	yes
19073	6	4.410078e-01	0.33837070	1.924630e-01	no	no	yes
260925	5	-1.374853e-01	0.12660270	2.774973e-01	no	no	yes
9901	2	2.274913e-01	0.23140170	3.255576e-01	no	no	yes
9911	5	4.272634e-02	0.29301690	8.840672e-01	no	no	yes
271754	3	3.064755e-02	0.12683640	8.090664e-01	no	no	yes
273175	2	-3.416871e-01	0.16681100	4.052584e-02	no	no	yes
998	2	1.468629e-01	0.06712906	2.868641e-02	no	no	yes
999	1	-1.712023e-01	0.18508250	3.549631e-01	no	no	no
1001	4	1.034033e+00	0.55452290	6.221989e-02	no	no	yes
330745	5	-1.159680e-01	0.20510700	5.718001e-01	no	no	yes
10025	2	1.569783e-01	0.26799550	5.580437e-01	no	no	yes
157125	4	-5.209547e-01	0.15682040	8.938015e-04	yes	no	no
212742	2	-4.659422e-01	0.14033700	8.996379e-04	yes	no	no
329560	4	1.109135e+00	0.44640950	1.297085e-02	yes	no	no
286202	5	-2.331476e-01	0.44029700	5.964424e-01	no	no	yes
192303	0	-5.422042e-02	0.13897210	6.964232e-01	no	no	no
10105	1	3.112413e-01	0.20756140	1.337402e-01	no	no	no
10117	2	-3.824128e-02	0.35640090	9.145522e-01	no	no	yes
10119	5	-5.697790e-01	0.39791110	1.521652e-01	no	no	yes
10125	3	-3.726717e-01	0.12374710	2.599098e-03	yes	no	no
340329	2	-5.348762e-01	0.25092350	3.303723e-02	no	no	yes
279400	0	-8.671338e-02	0.10175970	3.941371e-01	no	no	no
1019	5	7.466704e-01	0.65310690	2.529310e-01	no	no	yes
102	5	-4.172212e-01	0.32055750	1.930707e-01	no	no	yes
10205	2	4.616618e-02	0.14150570	7.442355e-01	no	no	yes
230301	4	6.647720e-01	0.37088170	7.306734e-02	no	no	yes
257498	1	-2.759421e-01	0.12987200	3.360969e-02	no	no	no
266875	4	-7.265856e-02	0.13543450	5.916235e-01	no	no	yes
102224_at	4	2.076430e-01	0.40994600	6.124965e-01	no	no	yes
102225_at	4	-5.798529e-01	0.22134800	8.802167e-03	yes	no	no
10233	3	-1.514668e-02	0.20108320	9.399558e-01	no	no	yes
10280	1	4.139167e-02	0.14728480	7.786862e-01	no	no	no
65021	4	2.233676e-01	0.28234580	4.288777e-01	no	no	yes
347445	2	-1.301964e-01	0.32793790	6.913561e-01	no	no	yes
10353	3	8.725510e-02	0.18640610	6.397192e-01	no	no	yes
238279	3	-2.904887e-01	0.12527700	2.040745e-02	no	no	yes
274099	2	3.263889e-01	0.24168020	1.768559e-01	no	no	yes
24219	5	1.075565e-01	0.13277520	4.179030e-01	no	no	yes
318431	4	-5.065096e-01	0.12898870	8.609245e-05	yes	no	no
255003	4	5.062615e-02	0.44116530	9.086389e-01	no	no	yes
131392	4	-7.438568e-01	0.28919480	1.010647e-02	yes	no	no
1068	5	1.680460e+00	0.55476590	2.452562e-03	yes	no	no
259072	1	-1.204705e-01	0.49488970	8.076731e-01	no	no	no
139815	5	-2.017964e-01	0.11738240	8.558947e-02	no	no	yes
121361	1	-9.882987e-02	0.11995840	4.100146e-01	no	no	no
10724	0	8.166186e-02	0.12037020	4.975038e-01	no	no	no
10725	1	7.543734e-01	0.28051700	7.161807e-03	yes	no	no
275195	1	-3.264345e-01	0.20893580	1.182014e-01	no	no	no
253779	3	-1.928329e-01	0.25423260	4.481577e-01	no	no	yes
10739	3	-6.056794e-01	0.29935550	4.304449e-02	no	no	yes
38386	2	-1.260937e-01	0.19939820	5.271443e-01	no	no	yes
38875	3	8.737281e-02	0.25073570	7.274904e-01	no	no	yes
10756	4	-4.551234e-01	0.15232930	2.810301e-03	yes	no	no
327311	1	-1.165901e-01	0.12134580	3.366484e-01	no	no	no
14131	3	-1.631346e-01	0.10486310	1.197815e-01	no	no	yes
10760	3	8.173867e-01	0.36992670	2.713356e-02	no	no	yes
88761	0	1.862415e-02	0.11922520	8.758676e-01	no	no	no
259295	3	8.158232e-02	0.25034890	7.445193e-01	no	no	yes
10801	4	-3.952174e-02	0.50450790	9.375598e-01	no	no	yes
233813	7	-2.887184e-01	0.19312090	1.349109e-01	no	no	yes
10804	3	-8.808807e-01	0.37007410	1.729940e-02	no	no	yes
300931	3	-3.678953e-01	0.23683920	1.203384e-01	no	no	yes
10815	2	-1.474868e-01	0.36916000	6.895101e-01	no	no	yes
10948	4	1.587265e+00	0.60289640	8.470101e-03	yes	no	no
11	3	-5.983017e-01	0.50836510	2.392301e-01	no	no	yes
1100	3	-3.539070e-01	0.17235560	4.003829e-02	no	no	yes
11132	2	5.066164e-01	0.10476420	1.326260e-06	yes	no	no
1116	2	-2.065314e-02	0.14124260	8.837441e-01	no	no	yes
274093	4	-2.399941e-01	0.14815470	1.052562e-01	no	no	yes
1144	2	-2.042069e-01	0.08762437	1.978076e-02	no	no	yes
34693	2	8.698500e-01	0.35468380	1.418807e-02	yes	no	no
1158	4	-1.205022e-01	0.08399351	1.513838e-01	no	no	yes
116	4	1.035508e+00	0.27280390	1.471704e-04	yes	no	no
1161	4	-4.157805e-01	0.27248110	1.270333e-01	no	no	yes
107441	3	-8.132688e-01	0.31716750	1.034253e-02	yes	no	no
126873	3	-1.586911e-01	0.35977880	6.591553e-01	no	no	yes
277125	3	9.164860e-01	0.42327340	3.036976e-02	no	no	yes
121	4	-5.640988e-02	0.19924920	7.770908e-01	no	no	yes
124100	3	-1.101017e-01	0.19478360	5.719028e-01	no	no	yes
1213	3	-8.432820e-02	0.33050980	7.986105e-01	no	no	yes
347464	3	-3.636110e-01	0.21084260	8.460655e-02	no	no	yes
220946	1	-1.231076e-01	0.18553120	5.069840e-01	no	no	no
234551	5	-4.878751e-02	0.31269040	8.760133e-01	no	no	yes
235387	3	-2.488171e-01	0.27731710	3.695964e-01	no	no	yes
12286	2	3.454940e-01	0.16657620	3.807097e-02	no	no	yes
1235	5	-2.249973e-01	0.21311330	2.910762e-01	no	no	yes
1236	4	9.632043e-02	0.38272160	8.012944e-01	no	no	yes
39709	7	5.804025e-01	0.20030630	3.760600e-03	yes	no	no
222831	4	-6.811743e-01	0.12855240	1.165620e-07	yes	no	no
294493	4	-8.009935e-01	0.23145590	5.388242e-04	yes	no	no
340052	2	-3.610722e-01	0.18455070	5.040708e-02	no	no	yes
1259	0	-1.802199e-01	0.07985054	2.401024e-02	no	no	no
234258	3	-4.987715e-01	0.18788840	7.939880e-03	yes	no	no
1272	5	-3.719965e-02	0.18449510	8.402064e-01	no	no	yes
12817	0	-3.405811e-01	0.23777410	1.520372e-01	no	no	no
12819	3	-6.069657e-01	0.29253480	3.800048e-02	no	no	yes
12832	1	-5.753738e-02	0.12734240	6.513900e-01	no	no	no
272290	3	-2.188121e-01	0.12626250	8.309681e-02	no	no	yes
12863	1	1.628029e-02	0.14409980	9.100470e-01	no	no	no
12871	2	-5.689423e-01	0.10416390	4.708236e-08	yes	no	no
291783	4	-1.498637e-01	0.12656950	2.363961e-01	no	no	yes
248876	1	-2.547616e-01	0.11150370	2.232564e-02	no	no	no
12895	3	-6.318585e-02	0.26163980	8.091681e-01	no	no	yes
12897	1	2.597410e-01	0.17023000	1.270537e-01	no	no	no
304247	4	-3.560026e-02	0.07834533	6.495396e-01	no	no	yes
10651	5	-4.411895e-02	0.54546500	9.355348e-01	no	no	yes
10661	4	-2.336432e-01	0.19898540	2.403259e-01	no	no	yes
10665	1	-1.544563e-01	0.08452190	6.763791e-02	no	no	no
326847	2	-3.294208e-01	0.21391470	1.235693e-01	no	no	yes
10699	5	-4.365101e-01	0.15632630	5.233463e-03	yes	no	no
306228	3	-8.878086e-02	0.09534127	3.517552e-01	no	no	yes
206949	5	4.767262e-01	0.08862385	7.481387e-08	yes	no	no
157091	3	-1.208597e+00	0.58198920	3.783243e-02	no	no	yes
344831	4	6.219360e-01	0.21113430	3.222361e-03	yes	no	no
281700	2	-3.300600e-01	0.16977610	5.188461e-02	no	no	yes
10721	0	-3.647233e-03	0.07492684	9.611765e-01	no	no	no
239535	5	1.822327e+00	0.29313070	5.074834e-10	yes	no	no
67281	1	-2.214952e-01	0.24351250	3.630417e-01	no	no	no
131130	4	1.774781e+00	0.66054500	7.213075e-03	yes	no	no
10737	3	-6.465527e-01	0.29037280	2.597203e-02	no	no	yes
10747	4	1.644119e+00	1.02290700	1.079885e-01	no	no	yes
252009	3	-3.556150e-01	0.23571490	1.313842e-01	no	no	yes
271898	5	-3.916476e-01	0.14933320	8.725077e-03	yes	no	no
139695	3	-3.476566e-01	0.05893607	3.659850e-09	yes	no	no
243323	4	6.613204e-01	0.23420040	4.746728e-03	yes	no	no
10800	4	-6.155614e-01	0.19807910	1.885784e-03	yes	no	no
186943	3	1.113652e-01	0.08995706	2.157228e-01	no	no	yes
22119	6	2.572201e+00	0.81650050	1.631169e-03	yes	no	no
10812	3	-6.321257e-01	0.11836750	9.275943e-08	yes	no	no
7760	2	4.421940e-01	0.25853470	8.719461e-02	no	no	yes
1114	3	-3.475851e-01	0.33529260	2.998934e-01	no	no	yes
260117	3	-7.376577e-01	0.25821910	4.280535e-03	yes	no	no
11175	2	-8.210920e-02	0.15104830	5.867197e-01	no	no	yes
112	2	-6.531640e-01	0.26084420	1.227846e-02	yes	no	no
347418	4	-2.344425e-01	0.14252600	9.998829e-02	no	no	yes
282335	3	1.505478e-01	0.15858610	3.424616e-01	no	no	yes
102348_at	4	2.376941e-01	0.21286380	2.641445e-01	no	no	yes
11285	4	-2.454329e-02	0.20161880	9.031119e-01	no	no	yes
1135	2	3.932331e-01	0.24741090	1.119717e-01	no	no	yes
271670	2	-1.596036e-01	0.22777220	4.834803e-01	no	no	yes
1137	6	2.848785e+00	0.43810130	7.895840e-11	yes	no	no
11434	3	4.450113e-01	0.35651120	2.119434e-01	no	no	yes
11535	1	-3.677749e-02	0.10880880	7.353624e-01	no	no	no
276374	2	-3.651358e-01	0.20194850	7.059655e-02	no	no	yes
89959	3	5.794172e-01	0.25977740	2.571843e-02	no	no	yes
1167	7	3.505756e-01	0.43547840	4.207992e-01	no	no	yes
1175	2	-3.159442e-01	0.17981790	7.891388e-02	no	no	yes
1181	3	-2.427162e-02	0.18670580	8.965670e-01	no	no	yes
1182	1	1.593211e-01	0.16529110	3.351051e-01	no	no	no
46019	5	3.804099e-02	0.32138370	9.057775e-01	no	no	yes
119	3	-1.040634e+00	0.51850600	4.475121e-02	no	no	yes
1192	2	-5.488368e-02	0.31824220	8.630768e-01	no	no	yes
347421	3	-4.260230e-01	0.14708310	3.773768e-03	yes	no	no
331970	3	-1.546015e-01	0.19430450	4.262261e-01	no	no	yes
219946	6	2.425379e-01	0.18883920	1.990153e-01	no	no	yes
41456	4	-2.872666e-01	0.16426410	8.032397e-02	no	no	yes
49689	4	-7.663153e-01	0.20282880	1.580050e-04	yes	no	no
12091	3	7.204843e-01	0.24921220	3.839601e-03	yes	no	no
102380_s_at	4	-5.325172e-01	0.16949120	1.678797e-03	yes	no	no
143689	3	6.223516e-02	0.16669290	7.088863e-01	no	no	yes
12177	4	-3.811147e-01	0.08445134	6.396773e-06	yes	no	no
262113	3	-3.601852e-02	0.19231530	8.514341e-01	no	no	yes
268103	6	-5.750962e-01	0.21846710	8.478009e-03	yes	no	no
257762	4	-3.087181e-02	0.09584867	7.473852e-01	no	no	yes
312227	3	-2.853890e-01	0.14607310	5.073186e-02	no	no	yes
1222	4	-5.554943e-01	0.05193322	0.000000e+00	yes	no	no
1228	5	-4.675472e-02	0.32499110	8.856074e-01	no	no	yes
1237	5	-3.235085e-01	0.12131670	7.661268e-03	yes	no	no
306683	0	9.596596e-03	0.08605138	9.112027e-01	no	no	no
194339	1	1.565233e-01	0.24259900	5.188018e-01	no	no	no
1243	0	-9.754047e-02	0.08416996	2.465168e-01	no	no	no
12436	5	9.340990e-01	0.27744780	7.605800e-04	yes	no	no
102400_at	1	8.634234e-02	0.15830270	5.854609e-01	no	no	no
105218	6	1.563395e+00	0.36752320	2.101096e-05	yes	no	no
12468	3	-1.270296e-01	0.17312650	4.631081e-01	no	no	yes
1248	2	1.006740e-01	0.20564190	6.244455e-01	no	no	yes
1249	3	2.542185e-01	0.26209720	3.320765e-01	no	no	yes
241355	6	-3.130208e-01	0.09009443	5.120668e-04	yes	no	no
1252	6	-8.439911e-02	0.14134960	5.504441e-01	no	no	yes
275158	3	1.295636e-01	0.06670087	5.208175e-02	no	no	yes
12559	5	-4.688679e-01	0.49190440	3.405046e-01	no	no	yes
347577	4	-5.507587e-01	0.24219820	2.296599e-02	no	no	yes
347364	0	-7.812272e-03	0.05235384	8.813796e-01	no	no	no
12607	4	2.561362e-01	0.22812940	2.615364e-01	no	no	yes
12616	6	5.141652e-01	0.18010670	4.306650e-03	yes	no	no
1262	3	-3.284945e-02	0.11227160	7.698362e-01	no	no	yes
12669	1	4.379170e-02	0.13340930	7.427221e-01	no	no	no
1273	2	-1.294995e-01	0.10097600	1.996750e-01	no	no	yes
12787	0	-8.483210e-02	0.03775138	2.463199e-02	no	no	no
201248	0	-2.172443e-01	0.25554610	3.952596e-01	no	no	no
1282	3	5.003870e-02	0.44793340	9.110532e-01	no	no	yes
278444	4	-2.509781e-02	0.39095870	9.488145e-01	no	no	yes
12829	0	-8.680636e-02	0.09297416	3.504787e-01	no	no	no
12831	4	-6.128813e-01	0.08557860	7.973622e-13	yes	no	no
12846	3	2.035933e-01	0.27241460	4.548429e-01	no	no	yes
213003	6	1.321097e+00	0.16828590	4.218847e-15	yes	no	no
1287	5	-5.632025e-01	0.09666337	5.662511e-09	yes	no	no
152987	4	-9.493783e-01	0.25783080	2.312520e-04	yes	no	no
102477_at	5	-8.206330e-01	0.51920110	1.139767e-01	no	no	yes
254739	5	2.474996e-01	0.10508470	1.851079e-02	no	no	yes
57207	1	-3.780961e-04	0.25318620	9.988085e-01	no	no	no
102554_at	2	-6.536541e-03	0.19241640	9.729004e-01	no	no	yes
102555_at	1	7.742778e-02	0.13377420	5.627278e-01	no	no	no
347389	5	-5.195941e-01	0.43859200	2.361414e-01	no	no	yes
261670	0	-6.423196e-02	0.18036460	7.217485e-01	no	no	no
5220	3	-2.053953e-01	0.27531810	4.556499e-01	no	no	yes
235230	2	5.189485e-02	0.35615300	8.841508e-01	no	no	yes
333299	5	-1.211460e+00	0.29525830	4.077365e-05	yes	no	no
136093	1	-1.818865e-01	0.11721980	1.207411e-01	no	no	no
102562_at	1	5.417875e-02	0.24487660	8.248984e-01	no	no	no
167882	1	-1.562116e-01	0.15868580	3.249149e-01	no	no	no
57227	3	5.404751e-02	0.12175960	6.571242e-01	no	no	yes
17715	4	-1.571223e-01	0.33026240	6.342526e-01	no	no	yes
57229	2	-7.775126e-02	0.12852640	5.452163e-01	no	no	yes
102570_at	2	-8.479866e-03	0.22070760	9.693518e-01	no	no	yes
25652	6	-6.109228e-01	0.15314360	6.629222e-05	yes	no	no
57233	3	-9.201264e-01	0.54783460	9.304107e-02	no	no	yes
46954	2	-4.477262e-01	0.21715450	3.922807e-02	no	no	yes
269011	6	-5.078975e-01	0.17300440	3.327434e-03	yes	no	no
102575_at	3	2.274556e-02	0.22495200	9.194608e-01	no	no	yes
333327	1	-2.168193e-01	0.26350380	4.106037e-01	no	no	no
232472	3	-5.777879e-01	0.20721550	5.297841e-03	yes	no	no
57242	4	2.450068e-01	0.25773070	3.417917e-01	no	no	yes
294826	4	-6.620846e-01	0.20263270	1.085354e-03	yes	no	no
222030	2	-1.134764e-01	0.15694410	4.696571e-01	no	no	yes
57246	1	2.702873e-01	0.24582200	2.715394e-01	no	no	no
57247	3	2.181949e-02	0.14999500	8.843413e-01	no	no	yes
223230	2	-8.555526e-01	0.33667770	1.104847e-02	yes	no	no
57249	0	-3.710942e-02	0.12820450	7.722333e-01	no	no	no
57252	1	-7.437686e-03	0.10998160	9.460828e-01	no	no	no
297482	5	1.584964e-01	0.14625060	2.784838e-01	no	no	yes
20422	3	-3.363767e-01	0.30316940	2.672000e-01	no	no	yes
102613_at	3	-4.117038e-02	0.15433600	7.896554e-01	no	no	yes
132579	2	-5.902610e-01	0.38263180	1.229195e-01	no	no	yes
291089	2	-3.205366e-02	0.22673370	8.875765e-01	no	no	yes
20437	1	1.201924e-01	0.10823570	2.667969e-01	no	no	no
80509	2	-6.797665e-02	0.31679930	8.301001e-01	no	no	yes
317237	2	4.489335e-01	0.71278430	5.288053e-01	no	no	yes
12903	3	-1.431156e-01	0.23322750	5.394593e-01	no	no	yes
32506	2	-4.656336e-02	0.25832290	8.569543e-01	no	no	yes
12916	4	1.103331e+00	0.28107330	8.657823e-05	yes	no	no
294769	2	5.873970e-01	0.34305180	8.684709e-02	no	no	yes
12929	2	-8.952236e-02	0.29371010	7.605197e-01	no	no	yes
1293	5	6.907044e-01	0.29390140	1.876722e-02	no	no	yes
12932	2	-3.761544e-01	0.10244110	2.407454e-04	yes	no	no
168523	2	6.491372e-01	0.30212640	3.166916e-02	no	no	yes
12947	3	4.596879e-01	0.39599010	2.457000e-01	no	no	yes
258637	2	-1.453250e-01	0.32965970	6.593336e-01	no	no	yes
271648	3	-2.276282e-01	0.23664880	3.361089e-01	no	no	yes
200775	3	-3.826891e-01	0.20000730	5.569998e-02	no	no	yes
12965	6	3.138833e+00	0.77016700	4.591113e-05	yes	no	no
212446	5	-1.993772e-01	0.15042810	1.850390e-01	no	no	yes
334138	1	-2.832825e-01	0.30633570	3.550984e-01	no	no	no
1302	7	1.387769e+00	0.47383430	3.402661e-03	yes	no	no
234608	3	-8.958419e-02	0.08813145	3.093991e-01	no	no	yes
131	2	-3.360318e-01	0.18632950	7.132106e-02	no	no	yes
1314	3	1.310861e+00	0.40148490	1.094518e-03	yes	no	no
102645_at	1	-7.796840e-02	0.16655650	6.396989e-01	no	no	no
119155	4	-3.453203e-01	0.06993737	7.910410e-07	yes	no	no
1321	2	-5.243362e-01	0.43920530	2.325447e-01	no	no	yes
102649_s_at	2	6.495307e-01	0.25133090	9.755858e-03	yes	no	no
109840	4	-4.348242e-01	0.18002260	1.571851e-02	no	no	yes
220358	3	-4.431353e-01	0.27492870	1.070013e-01	no	no	yes
297371	5	-3.123914e-01	0.15722640	4.693470e-02	no	no	yes
211420	5	-1.061407e+00	0.22746510	3.067597e-06	yes	no	no
1344	3	-7.479356e-01	0.52107640	1.511827e-01	no	no	yes
33596	6	4.403574e-01	0.21168240	3.750041e-02	no	no	yes
1347	5	1.494409e+00	0.59300670	1.173368e-02	yes	no	no
1349	6	1.234715e+00	0.26827540	4.176180e-06	yes	no	no
268930	3	5.486388e-01	0.12142070	6.228081e-06	yes	no	no
1351	2	-2.403239e-01	0.18194290	1.865429e-01	no	no	yes
290421	4	2.437035e-01	0.35842550	4.965501e-01	no	no	yes
1357	2	-1.869190e-01	0.14707960	2.037750e-01	no	no	yes
1359	7	1.836497e+00	0.31717950	7.034984e-09	yes	no	no
142275	2	-9.964223e-02	0.27726940	7.193185e-01	no	no	yes
1363	3	1.371894e-01	0.14311180	3.377517e-01	no	no	yes
238127	1	4.945431e-01	0.36464610	1.750268e-01	no	no	no
1367	4	2.412454e-01	0.34088770	4.791331e-01	no	no	yes
212789	2	-2.642120e-01	0.29191510	3.654131e-01	no	no	yes
1374	3	6.970147e-01	0.35738210	5.113624e-02	no	no	yes
170103	3	1.961283e-01	0.20712630	3.436887e-01	no	no	yes
1376	6	-1.008242e-01	0.15920870	5.265487e-01	no	no	yes
297251	2	8.289997e-02	0.26735660	7.565057e-01	no	no	yes
1381	2	-1.299425e-01	0.23682590	5.832226e-01	no	no	yes
29407	2	-2.517052e-01	0.25488660	3.233886e-01	no	no	yes
1383	4	-5.280637e-01	0.14188720	1.978744e-04	yes	no	no
321227	5	3.426119e-01	0.24981380	1.702288e-01	no	no	yes
297917	4	-9.825183e-02	0.10796570	3.628076e-01	no	no	yes
13885	2	5.156525e-01	0.17445830	3.119250e-03	yes	no	no
1390	1	-1.833823e-01	0.21229150	3.876851e-01	no	no	no
1396	3	-3.103630e-01	0.09287104	8.321584e-04	yes	no	no
1397	4	3.568230e-01	0.23043970	1.215154e-01	no	no	yes
247844	5	-9.280367e-02	0.13263500	4.841196e-01	no	no	yes
128273	2	5.629688e-02	0.21262900	7.911899e-01	no	no	yes
14424	4	-1.902013e-01	0.12644050	1.325105e-01	no	no	yes
14098	3	-1.475316e-01	0.22818660	5.179302e-01	no	no	yes
14099	6	-2.718311e-01	0.22875550	2.347136e-01	no	no	yes
102692_s_at	1	-7.168917e-02	0.35273790	8.389503e-01	no	no	no
349703	2	-1.109387e+00	0.36892300	2.637562e-03	yes	no	no
210785	0	8.044046e-02	0.10092680	4.254407e-01	no	no	no
200516	4	-1.526967e-01	0.06365432	1.644698e-02	no	no	yes
1415	2	-1.580121e-01	0.23007240	4.922132e-01	no	no	yes
14157	3	1.041984e-01	0.29050450	7.198339e-01	no	no	yes
308525	2	7.875007e-03	0.49214780	9.872334e-01	no	no	yes
218749	2	-4.423946e-01	0.19972510	2.675886e-02	no	no	yes
156227	2	2.378907e-02	0.16167820	8.830228e-01	no	no	yes
250786	6	2.230199e-01	0.21224650	2.933693e-01	no	no	yes
14190	4	-1.548832e-01	0.19990080	4.384577e-01	no	no	yes
14191	6	5.673771e-01	0.46201480	2.194283e-01	no	no	yes
1420	1	-1.757478e-01	0.15774190	2.652158e-01	no	no	no
15694	2	-1.149264e-01	0.08627653	1.828371e-01	no	no	yes
14255	6	1.232750e+00	0.24561540	5.193421e-07	yes	no	no
1426	3	5.555400e-01	0.16807080	9.484340e-04	yes	no	no
14277	6	4.232272e+00	1.00573800	2.574975e-05	yes	no	no
161558	4	-3.932985e-01	0.27010910	1.453725e-01	no	no	yes
14287	2	8.211146e-02	0.28972370	7.768603e-01	no	no	yes
14297	3	-5.504401e-01	0.17631250	1.796530e-03	yes	no	no
227733	1	-1.345201e-01	0.21765460	5.365464e-01	no	no	no
14301	1	8.825504e-02	0.43499490	8.392229e-01	no	no	no
14302	4	1.190548e+00	0.42459770	5.048174e-03	yes	no	no
14313	2	-2.612778e-02	0.34239440	9.391733e-01	no	no	yes
313275	6	-2.124786e-01	0.18069500	2.396363e-01	no	no	yes
316402	5	-1.254653e+00	0.20512930	9.571246e-10	yes	no	no
1440	5	-3.968465e-01	0.12080250	1.019516e-03	yes	no	no
1442	3	-3.859570e-01	0.21037830	6.656711e-02	no	no	yes
14435	1	-5.578478e-01	0.35961190	1.208419e-01	no	no	no
14437	5	5.911553e-01	0.27025070	2.871093e-02	no	no	yes
208601	7	2.326834e-01	0.15624620	1.364321e-01	no	no	yes
14465	2	-1.965742e-01	0.22104740	3.738498e-01	no	no	yes
335659	3	-2.402018e-01	0.09760047	1.385225e-02	yes	no	no
14485	0	4.037065e-02	0.19849120	8.388321e-01	no	no	no
290320	6	3.406691e+00	2.25786700	1.313475e-01	no	no	yes
14543	5	-1.161615e-01	0.14381720	4.192619e-01	no	no	yes
14599	1	-2.001348e-01	0.24241790	4.090437e-01	no	no	no
146	5	1.693106e-01	0.42036830	6.871194e-01	no	no	yes
253961	4	2.100688e-01	0.25966350	4.185129e-01	no	no	yes
102744_at	3	1.222284e+00	0.43785210	5.245700e-03	yes	no	no
102745_at	3	4.055762e-01	0.16384590	1.331051e-02	yes	no	no
212777	4	1.570903e-02	0.12172640	8.973165e-01	no	no	yes
1290	1	-1.107819e-01	0.20140890	5.822955e-01	no	no	no
12900	4	8.842796e-01	0.66925510	1.864049e-01	no	no	yes
12907	1	-1.402231e-01	0.27924630	6.155631e-01	no	no	no
293931	1	2.856219e-01	0.09670735	3.142269e-03	yes	no	no
307887	4	-3.640036e-01	0.16785530	3.011642e-02	no	no	yes
37249	3	5.186488e-01	0.15635620	9.095779e-04	yes	no	no
12917	5	9.988473e-01	0.46681960	3.238016e-02	no	no	yes
290908	1	-2.638456e-01	0.09529100	5.625613e-03	yes	no	no
247426	2	-2.234349e-01	0.13075770	8.749347e-02	no	no	yes
139926	1	-2.237059e-01	0.21621160	3.008268e-01	no	no	no
12945	3	1.274345e-02	0.42131980	9.758705e-01	no	no	yes
269657	0	3.150691e-02	0.10332220	7.604130e-01	no	no	no
12961	2	-1.242765e+00	0.70391300	7.747820e-02	no	no	yes
347924	2	-3.558535e-01	0.27660210	1.982624e-01	no	no	yes
1297	2	-3.018368e-01	0.67965840	6.569697e-01	no	no	yes
12973	0	-1.212088e-01	0.09277089	1.913693e-01	no	no	no
347916	1	-1.360891e-01	0.29689900	6.466878e-01	no	no	no
234342	3	2.257609e-01	0.11380390	4.728135e-02	no	no	yes
32700	5	-5.299296e-01	0.21803830	1.508039e-02	no	no	yes
13123	4	-1.331146e+00	0.60549910	2.791864e-02	no	no	yes
181661	0	1.466986e-02	0.09314465	8.748544e-01	no	no	no
1318	3	-6.101004e-02	0.19963860	7.599074e-01	no	no	yes
119320	3	-1.103932e+00	0.45599850	1.548165e-02	no	no	yes
254772	4	-4.445703e-01	0.31012510	1.517095e-01	no	no	yes
13437	2	-1.367018e-01	0.11310110	2.267900e-01	no	no	yes
259315	4	-6.925460e-02	0.23832010	7.713612e-01	no	no	yes
1355	6	-4.702998e-01	0.34233890	1.695087e-01	no	no	yes
1360	5	5.931569e-01	0.15065600	8.245135e-05	yes	no	no
218639	4	-3.025030e-01	0.14306990	3.448350e-02	no	no	yes
23492	1	1.060059e-01	0.05181880	4.078555e-02	no	no	no
297130	1	-2.132230e-01	0.19494680	2.740648e-01	no	no	no
276098	2	-2.355190e-01	0.14754080	1.104224e-01	no	no	yes
295246	4	6.689277e-01	0.23804350	4.952504e-03	yes	no	no
271796	2	-1.429964e-01	0.34357870	6.772659e-01	no	no	yes
259751	5	-7.496763e-01	0.05189813	0.000000e+00	yes	no	no
290834	1	-2.373430e-02	0.12224130	8.460511e-01	no	no	no
246804	2	-2.368349e-01	0.17798910	1.833158e-01	no	no	yes
272747	0	-2.412087e-02	0.04821743	6.168976e-01	no	no	no
13912	2	2.871885e-01	0.13358840	3.157094e-02	no	no	yes
180191	5	3.120240e+00	0.61999380	4.836310e-07	yes	no	no
1393	5	-1.188535e-01	0.14535970	4.135565e-01	no	no	yes
13979	2	5.611203e-01	0.55963810	3.160305e-01	no	no	yes
1401	7	1.043023e+00	0.41890790	1.277926e-02	yes	no	no
1404	3	-1.304700e-01	0.14644400	3.729717e-01	no	no	yes
1406	4	3.404344e-01	0.23672870	1.504118e-01	no	no	yes
14063	2	3.627905e-01	0.17964690	4.343898e-02	no	no	yes
1408	4	2.045767e-01	0.48762580	6.748243e-01	no	no	yes
306720	1	-2.744049e-03	0.41772370	9.947587e-01	no	no	no
14092	3	-2.727728e-01	0.14417810	5.850222e-02	no	no	yes
298673	5	4.555629e-01	0.24272550	6.053665e-02	no	no	yes
1410	0	-1.138925e-01	0.05552615	4.025228e-02	no	no	no
277136	5	-1.677840e-01	0.10706260	1.170778e-01	no	no	yes
14114	5	1.151210e+00	0.18106860	2.045750e-10	yes	no	no
14155	1	-1.340434e-01	0.08130346	9.921318e-02	no	no	no
1418	6	-4.377353e-01	0.12741240	5.912902e-04	yes	no	no
293753	6	1.907103e-01	0.17281120	2.697771e-01	no	no	yes
1424	2	5.716792e-02	0.12424270	6.454222e-01	no	no	yes
224935	1	1.265894e-02	0.09541385	8.944512e-01	no	no	no
326937	6	-5.292023e-01	0.83292190	5.251960e-01	no	no	yes
294083	4	4.183484e-01	0.23478750	7.477905e-02	no	no	yes
302309	5	9.506765e-01	0.83174530	2.530428e-01	no	no	yes
102817_at	3	-5.883800e-01	0.06828334	0.000000e+00	yes	no	no
336341	1	-7.175784e-02	0.29374490	8.070091e-01	no	no	no
347470	5	-9.763655e-01	0.14288610	8.305578e-12	yes	no	no
102820_at	4	8.050199e-01	0.24422170	9.797889e-04	yes	no	no
14431	5	9.941530e-01	0.57169620	8.204298e-02	no	no	yes
291537	5	5.785651e-01	0.11949170	1.286130e-06	yes	no	no
102825_at	1	3.191684e-01	0.08159465	9.167380e-05	yes	no	no
14460	3	-6.701818e-02	0.17539810	7.023933e-01	no	no	yes
143817	3	-2.435876e-01	0.13310730	6.724854e-02	no	no	yes
14487	3	-5.841268e-01	0.14693190	7.023349e-05	yes	no	no
1452	6	7.125950e-01	0.47324010	1.321239e-01	no	no	yes
1453	5	-2.558625e-01	0.23314100	2.724411e-01	no	no	yes
14547	3	-2.944863e-01	0.13645900	3.092340e-02	no	no	yes
327225	1	1.605764e-01	0.24235600	5.076097e-01	no	no	no
1458	1	-1.297426e-01	0.08609269	1.318079e-01	no	no	no
1461	3	7.379625e-01	0.40495190	6.840249e-02	no	no	yes
14627	5	1.515401e+00	0.31160400	1.154872e-06	yes	no	no
228533	3	2.390464e-01	0.36165960	5.086311e-01	no	no	yes
14707	3	-1.303561e-02	0.27424190	9.620882e-01	no	no	yes
275648	5	3.476614e-01	0.15076310	2.111001e-02	no	no	yes
310201	4	-8.968245e-02	0.66054120	8.920022e-01	no	no	yes
154643	3	-4.686594e-01	0.19937910	1.874345e-02	no	no	yes
268546	1	-1.544541e-01	0.15241140	3.108679e-01	no	no	no
1482	0	7.055313e-02	0.17279730	6.830535e-01	no	no	no
251115	3	-4.274580e-01	0.15284390	5.162801e-03	yes	no	no
271799	6	2.183252e+00	0.50874910	1.775405e-05	yes	no	no
257437	5	-5.078619e-01	0.21709410	1.931666e-02	no	no	yes
14910	3	-2.018348e-01	0.17140980	2.389966e-01	no	no	yes
254297	4	5.725564e-01	0.21537420	7.850656e-03	yes	no	no
1498	4	-1.126470e-01	0.66174370	8.648312e-01	no	no	yes
262135	3	2.420516e-01	0.21749280	2.657438e-01	no	no	yes
146332	5	-5.025618e-01	0.15477630	1.166200e-03	yes	no	no
264709	5	1.015305e+00	0.33161560	2.200894e-03	yes	no	no
271740	4	4.698886e-02	0.21625000	8.279827e-01	no	no	yes
102862_at	2	-1.067790e+00	0.49775160	3.193473e-02	no	no	yes
213114	4	-5.579573e-01	0.15781890	4.071157e-04	yes	no	no
272920	0	4.302784e-02	0.14888050	7.725743e-01	no	no	no
14774	6	3.725289e-02	0.12114520	7.584582e-01	no	no	yes
1478	2	-2.852543e-01	0.16827600	9.004557e-02	no	no	yes
351899	6	-2.705773e-01	0.32091630	3.991503e-01	no	no	yes
271976	5	-2.714415e-01	0.13367870	4.230050e-02	no	no	yes
293030	2	-3.786914e-01	0.23297840	1.040698e-01	no	no	yes
14814	6	9.668520e-01	0.49099700	4.893464e-02	no	no	yes
8681	4	4.865537e-01	0.33682230	1.485868e-01	no	no	yes
220912	2	9.429755e-02	0.17241240	5.844267e-01	no	no	yes
14868	0	6.543839e-02	0.10965460	5.506621e-01	no	no	no
14874	3	8.187076e-01	0.36038440	2.310089e-02	no	no	yes
149	3	-9.476143e-02	0.14613460	5.166920e-01	no	no	yes
176725	5	-8.395883e-03	0.16464380	9.593301e-01	no	no	yes
1504	2	3.089914e-01	0.32381660	3.399737e-01	no	no	yes
259223	2	-2.915466e-01	0.11398710	1.053622e-02	yes	no	no
15105	6	1.054273e+00	0.30796620	6.185666e-04	yes	no	no
1517	3	-3.888762e-01	0.09410458	3.590210e-05	yes	no	no
1528	2	-5.505503e-01	0.22178200	1.305029e-02	yes	no	no
15383	1	2.671833e-01	0.21253750	2.087133e-01	no	no	no
15409	3	-4.040107e-01	0.10215780	7.660801e-05	yes	no	no
1541	3	-2.855705e-02	0.11081720	7.966422e-01	no	no	yes
15446	2	-2.370714e-02	0.14203500	8.674404e-01	no	no	yes
302496	5	-2.353977e-01	0.23822110	3.230802e-01	no	no	yes
245261	3	-1.485499e-01	0.11367650	1.912883e-01	no	no	yes
[truncated: 10,776 more rows]
